# Supplementary material for: Piwi-interacting RNAs and PIWI genes as novel prognostic markers for breast cancer
Source: Oncotarget. 2016 May 10;7(25):37944–56. doi: 10.18632/oncotarget.9272 (PMC5122362; doi:10.18632/oncotarget.9272)
Supplement: Supplementary file 2 [file oncotarget-07-37944-s002.xlsx]

## Sheet: A.piRNAs - protein coding genes
S1 Table. Distribution of piRNAs in human genome
piRNA bank ID	NCBI accession ID	fRNA db ID	Chromosome	Start	Stop	Overlapping Features	Nearest Feature
hsa_piR_000023	DQ569951	FR058322	chr19	13205750	13205777	contained within NFIX (+)	NFIX (+)
hsa_piR_000045	DQ569993	FR103462	chr10	70514963	70514993	intron of CCAR1 (+)	CCAR1 (+)
hsa_piR_000055	DQ570009	FR296810	chr10	126310430	126310459	contained within FAM53B (-)	FAM53B (-)
hsa_piR_000057	DQ570011	FR126166	chr12	104743263	104743293	contained within TXNRD1 (+)	TXNRD1 (+)
hsa_piR_000106	DQ570075	FR231570	chr2	216977819	216977847	intron of XRCC5 (+)	XRCC5 (+)
hsa_piR_000161	DQ570150	FR059825	chr22	21045997	21046028	contained within POM121L4P (+)	POM121L4P (+)
hsa_piR_000168	DQ570161	FR283571	chr12	50157538	50157564	contained within TMBIM6 (+)	TMBIM6 (+)
hsa_piR_000183	DQ570184	FR104334	chr22	42032618	42032645	contained within XRCC6 (+)	XRCC6 (+)
hsa_piR_000204	DQ570217	FR180924	chr8	30404970	30404997	contained within RBPMS (+) , intron of RBPMS (+)	RBPMS (+)
hsa_piR_000313	DQ570374	FR293770	chr6	159031134	159031160	intron of TMEM181 (+)	TMEM181 (+)
hsa_piR_000315	DQ570376	FR170257	chr6	26234847	26234873	contained within HIST1H1D (-)	HIST1H1D (-)
hsa_piR_000329	DQ570392	FR041176	chr14	101364259	101364285	intron of MEG8 (+)	MEG8 (+)
hsa_piR_000381	DQ570462	FR248520	chr2	47130867	47130897	contained within MCFD2 (-)	MCFD2 (-)
hsa_piR_000402	DQ570485	FR072519	chr3	12881693	12881722	contained within RPL32 (-)	RPL32 (-)
hsa_piR_000441	DQ570540	FR075316	chr2	232325084	232325113	contained within NCL (-)	NCL (-)
hsa_piR_000586	DQ570728	FR380286	chr5	137896734	137896762	intron of HSPA9 (-)	HSPA9 (-)
hsa_piR_000591	DQ570734	FR396762	chr4	531975	532005	intron of PIGG (+)	PIGG (+)
hsa_piR_000627	DQ570783	FR289109	chr17	73842396	73842427	contained within WBP2 (-)	WBP2 (-)
hsa_piR_000649	DQ570810	FR285125	chr12	109936091	109936122	intron of UBE3B (+)	UBE3B (+)
hsa_piR_000651	DQ570812	FR134050	chr2	230045653	230045682	intron of PID1 (-)	PID1 (-)
hsa_piR_000777	DQ570971	FR401150	chr15	85345240	85345267	contained within ZNF592 (+)	ZNF592 (+)
hsa_piR_000796	DQ570994	FR162144	chr9	139908201	139908227	contained within ABCA2 (-)	ABCA2 (-)
hsa_piR_000823	DQ571031	FR327685	chr19	58472362	58472394	intron of C19orf18 (-)	C19orf18 (-)
hsa_piR_000892	DQ571127	FR248402	chr15	59406727	59406754	contained within CCNB2 (+)	CCNB2 (+)
hsa_piR_000941	DQ571195	FR107415	chr3	142098962	142098989	contained within XRN1 (-)	XRN1 (-)
hsa_piR_001040	DQ571333	FR341794	chr2	230045651	230045678	intron of PID1 (-)	PID1 (-)
hsa_piR_001058	DQ571357	FR076072	chr7	74441354	74441380	contained within WBSCR16 (-)	WBSCR16 (-)
hsa_piR_001110	DQ571428	FR036222	chr5	139887531	139887557	intron of ANKHD1 (+), intron of ANKHD1-EIF4EBP3 (+)	ANKHD1-EIF4EBP3 (+)
hsa_piR_001311	DQ571812	FR231373	chr3	15549500	15549529	intron of COLQ (-)	COLQ (-)
hsa_piR_001318	DQ571823	FR163506	chr7	48672367	48672398	intron of ABCA13 (+)	ABCA13 (+)
hsa_piR_001356	DQ571873	FR078880	chr11	85195106	85195132	intron of DLG2 (-)	DLG2 (-)
hsa_piR_001413	DQ571947	FR250127	chr12	65138590	65138616	contained within GNS (-)	GNS (-)
hsa_piR_001421	DQ571955	FR279668	chr17	56082520	56082549	contained within SRSF1 (-)	SRSF1 (-)
hsa_piR_001585	DQ572158	FR325367	chr11	65306670	65306701	contained within LTBP3 (-)	LTBP3 (-)
hsa_piR_001600	DQ572175	FR221898	chr8	61429778	61429805	contained within RAB2A (+)	RAB2A (+)
hsa_piR_001633	DQ572216	FR388151	chr6	26156828	26156855	contained within HIST1H1E (+)	HIST1H1E (+)
hsa_piR_001642	DQ572226	FR207446	chr19	34890628	34890655	contained within GPI (+)	GPI (+)
hsa_piR_001645	DQ572230	FR128495	chr17	7162941	7162967	contained within ELP5 (+)	ELP5 (+)
hsa_piR_001652	DQ572240	FR019447	chr6	26104328	26104357	contained within HIST1H4C (+)	HIST1H4C (+)
hsa_piR_001744	DQ572348	FR050179	chr16	3350359	3350386	contained within TIGD7 (-)	TIGD7 (-)
hsa_piR_001792	DQ572402	FR364534	chr3	119217724	119217755	intron of TIMMDC1 (+)	TIMMDC1 (+)
hsa_piR_001843	DQ572468	FR118190	chr5	172116399	172116429	contained within NEURL1B (+)	NEURL1B (+)
hsa_piR_001935	DQ572573	FR275220	chr6	42897115	42897145	contained within CNPY3 (+)	CNPY3 (+)
hsa_piR_001960	DQ572625	FR116227	chr17	48460213	48460242	contained within LRRC59 (-)	LRRC59 (-)
hsa_piR_002006	DQ572683	FR184244	chr8	54755760	54755787	contained within ATP6V1H (-)	ATP6V1H (-)
hsa_piR_002121	DQ572831	FR346931	chr11	134109916	134109942	contained within VPS26B (+)	VPS26B (+)
hsa_piR_002158	DQ572892	FR255141	chr16	71792311	71792340	intron of AP1G1 (-)	AP1G1 (-)
hsa_piR_002251	DQ573037	FR058052	chr16	1725136	1725165	contained within CRAMP1 (+)	CRAMP1 (+)
hsa_piR_002321	DQ573135	FR147417	chr17	77910286	77910315	contained within TBC1D16 (-)	TBC1D16 (-)
hsa_piR_002376	DQ573200	FR272861	chr19	51302568	51302595	contained within C19orf48 (-) , intron of C19orf48 (-)	C19orf48 (-)
hsa_piR_002460	DQ573314	FR342466	chr1	27732654	27732685	contained within WASF2 (-)	WASF2 (-)
hsa_piR_002468	DQ573323	FR015103	chr14	23398947	23398975	contained within LOC101926933 (+)	LOC101926933 (+)
hsa_piR_002498	DQ573369	FR240542	chr3	128356801	128356830	intron of RPN1 (-)	RPN1 (-)
hsa_piR_002499	DQ573370	FR087562	chr2	224824251	224824280	intron of MRPL44 (+)	MRPL44 (+)
hsa_piR_002508	DQ573381	FR005545	chr20	62563884	62563914	contained within DNAJC5 (+)	DNAJC5 (+)
hsa_piR_002646	DQ573571	FR346845	chr12	6635490	6635519	contained within NCAPD2 (+)	NCAPD2 (+)
hsa_piR_002753	DQ573706	FR313859	chr17	20904610	20904640	contained within USP22 (-)	USP22 (-)
hsa_piR_002763	DQ573719	FR349010	chr17	43586559	43586586	intron of LRRC37A4P (-)	LRRC37A4P (-)
hsa_piR_002766	DQ573723	FR094988	chr3	10301840	10301870	contained within TATDN2 (+)	TATDN2 (+)
hsa_piR_002776	DQ573736	FR158687	chr22	39082482	39082508	contained within JOSD1 (-)	JOSD1 (-)
hsa_piR_002871	DQ573860	FR196256	chr8	144826313	144826339	intron of FAM83H-AS1 (+)	FAM83H-AS1 (+)
hsa_piR_002928	DQ573933	FR312476	chr9	133997020	133997046	contained within AIF1L (+)	AIF1L (+)
hsa_piR_002972	DQ573997	FR029205	chr6	39081414	39081444	contained within SAYSD1 (-) , intron of SAYSD1 (-)	SAYSD1 (-)
hsa_piR_002973	DQ573999	FR175406	chr1	145438508	145438537	contained within TXNIP (+) , intron of NBPF10 (+), intron of NBPF20 (+)	TXNIP (+)
hsa_piR_003036	DQ574107	FR296497	chr8	11701808	11701837	contained within CTSB (-)	CTSB (-)
hsa_piR_003078	DQ574163	FR117771	chr4	77969608	77969638	contained within CCNI (-)	CCNI (-)
hsa_piR_003138	DQ574253	FR077031	chr6	159188022	159188049	contained within EZR (-)	EZR (-)
hsa_piR_003242	DQ574395	FR294960	chr20	62198465	62198495	contained within HELZ2 (-)	HELZ2 (-)
hsa_piR_003304	DQ574484	FR326603	chr16	2569801	2569830	contained within ATP6V0C (+)	ATP6V0C (+)
hsa_piR_003332	DQ574514	FR155575	chr6	18465413	18465443	contained within RNF144B (+)	RNF144B (+)
hsa_piR_003349	DQ574539	FR124791	chr1	155581976	155582005	contained within MSTO1 (+) , contained within MSTO2P (+)	MSTO2P (+)
hsa_piR_003407	DQ574619	FR196141	chrY	15027082	15027108	contained within DDX3Y (+)	DDX3Y (+)
hsa_piR_003532	DQ574796	FR326410	chr1	53288114	53288143	contained within ZYG11B (+)	ZYG11B (+)
hsa_piR_003617	DQ574927	FR293228	chr16	66652394	66652424	contained within CMTM4 (-) , intron of CMTM4 (-)	CMTM4 (-)
hsa_piR_003759	DQ575105	FR115728	chr4	119549287	119549317	intron of LOC729218 (+)	LOC729218 (+)
hsa_piR_003761	DQ575107	FR179447	chr20	47585722	47585752	contained within ARFGEF2 (+)	ARFGEF2 (+)
hsa_piR_003835	DQ575217	FR139454	chr15	85327850	85327879	contained within ZNF592 (+)	ZNF592 (+)
hsa_piR_003925	DQ575346	FR349514	chr10	29710573	29710601	contained within SVIL-AS1 (+) , intron of SVIL-AS1 (+)	SVIL-AS1 (+)
hsa_piR_003985	DQ575433	FR287806	chr1	55341623	55341650	contained within DHCR24 (-)	DHCR24 (-)
hsa_piR_004001	DQ575452	FR208414	chr2	73302091	73302122	contained within RAB11FIP5 (-)	RAB11FIP5 (-)
hsa_piR_004150	DQ575656	FR193490	chr1	7990381	7990408	intron of TNFRSF9 (-)	TNFRSF9 (-)
hsa_piR_004153	DQ575660	FR168299	chr3	155378881	155378913	intron of PLCH1 (-)	PLCH1 (-)
hsa_piR_004239	DQ575780	FR001852	chr12	111888256	111888283	contained within SH2B3 (+)	SH2B3 (+)
hsa_piR_004283	DQ575843	FR045799	chr20	35090961	35090992	contained within DLGAP4 (+) , intron of DLGAP4 (+)	DLGAP4 (+)
hsa_piR_004287	DQ575850	FR276825	chr15	31668158	31668186	contained within KLF13 (+) , intron of KLF13 (+)	KLF13 (+)
hsa_piR_004309	DQ575884	FR375459	chr2	47507897	47507929	intron of LOC101927043 (-)	LOC101927043 (-)
hsa_piR_004411	DQ576072	FR145647	chr11	63392466	63392495	contained within ATL3 (-)	ATL3 (-)
hsa_piR_004506	DQ576200	FR165905	chrY	25342906	25342934	intron of DAZ1 (-), intron of DAZ4 (-)	DAZ4 (-)
hsa_piR_004617	DQ576348	FR221242	chr12	28458609	28458635	contained within CCDC91 (+)	CCDC91 (+)
hsa_piR_004653	DQ576390	FR064025	chr10	75531406	75531435	contained within SEC24C (+)	SEC24C (+)
hsa_piR_004700	DQ576450	FR096319	chr17	20906126	20906153	contained within USP22 (-)	USP22 (-)
hsa_piR_004951	DQ576813	FR194628	chr2	97790277	97790307	contained within ANKRD36 (+)	ANKRD36 (+)
hsa_piR_004976	DQ576850	FR093063	chr12	110293532	110293558	intron of GLTP (-)	GLTP (-)
hsa_piR_004987	DQ576872	FR394237	chr1	145396923	145396954	intron of NBPF10 (+), intron of NBPF20 (+)	NBPF10 (+)
hsa_piR_004990	DQ576877	FR205597	chr2	27599551	27599581	contained within SNX17 (+)	SNX17 (+)
hsa_piR_004991	DQ576878	FR096760	chr19	4400325	4400352	contained within SH3GL1 (-)	SH3GL1 (-)
hsa_piR_005089	DQ577023	FR086685	chr22	41792638	41792667	contained within TEF (+)	TEF (+)
hsa_piR_005237	DQ577216	FR122321	chr19	40741897	40741923	contained within AKT2 (-)	AKT2 (-)
hsa_piR_005303	DQ577299	FR242320	chr1	39304425	39304455	contained within RRAGC (-)	RRAGC (-)
hsa_piR_005341	DQ577351	FR287130	chr20	2127028	2127058	contained within STK35 (+)	STK35 (+)
hsa_piR_005346	DQ577356	FR281337	chr5	180219023	180219049	contained within MGAT1 (-)	MGAT1 (-)
hsa_piR_005383	DQ577401	FR035216	chr17	38990703	38990733	contained within TMEM99 (+)	TMEM99 (+)
hsa_piR_005435	DQ577470	FR116390	chr2	98263876	98263905	contained within COX5B (+)	COX5B (+)
hsa_piR_005462	DQ577506	FR135938	chr22	50278089	50278119	contained within ZBED4 (+)	ZBED4 (+)
hsa_piR_005553	DQ577631	FR394703	chr1	32637808	32637834	contained within KPNA6 (+)	KPNA6 (+)
hsa_piR_005555	DQ577633	FR113973	chr11	214529	214558	contained within RIC8A (+)	RIC8A (+)
hsa_piR_005713	DQ577848	FR123390	chr14	105931081	105931107	intron of MTA1 (+)	MTA1 (+)
hsa_piR_005770	DQ577929	FR145247	chr16	11023239	11023270	contained within DEXI (-)	DEXI (-)
hsa_piR_005856	DQ578043	FR179069	chr15	22999450	22999482	contained within CYFIP1 (+)	CYFIP1 (+)
hsa_piR_006184	DQ578474	FR079998	chr15	44085208	44085237	contained within SERF2 (+) , contained within SERF2-C15ORF63 (+)	SERF2 (+)
hsa_piR_006230	DQ578534	FR195282	chr11	62296719	62296745	contained within AHNAK (-) , intron of AHNAK (-)	AHNAK (-)
hsa_piR_006265	DQ578575	FR298744	chr21	45176090	45176119	contained within PDXK (+)	PDXK (+)
hsa_piR_006308	DQ578624	FR103687	chr16	9185773	9185799	contained within C16orf72 (+)	C16orf72 (+)
hsa_piR_006327	DQ578650	FR092215	chr9	37776630	37776656	intron of TRMT10B (+)	TRMT10B (+)
hsa_piR_006367	DQ578700	FR157847	chr15	28632950	28632980	intron of GOLGA8F (+), intron of GOLGA8G (+)	GOLGA8G (+)
hsa_piR_006422	DQ578774	FR161977	chr9	115870734	115870764	contained within FAM225B (-)	FAM225B (-)
hsa_piR_006452	DQ578816	FR109302	chr15	101812909	101812940	contained within VIMP (-)	VIMP (-)
hsa_piR_006516	DQ578909	FR113824	chr17	28808191	28808220	contained within GOSR1 (+)	GOSR1 (+)
hsa_piR_006521	DQ578916	FR197150	chr6	26235077	26235103	contained within HIST1H1D (-)	HIST1H1D (-)
hsa_piR_006712	DQ579176	FR017387	chr6	43608328	43608354	contained within MAD2L1BP (+)	MAD2L1BP (+)
hsa_piR_006732	DQ579200	FR021313	chr22	47081509	47081536	contained within CERK (-)	CERK (-)
hsa_piR_006740	DQ579210	FR324870	chr19	57731095	57731121	contained within ZNF264 (+)	ZNF264 (+)
hsa_piR_006741	DQ579211	FR018688	chr2	131806769	131806795	contained within FAM168B (-)	FAM168B (-)
hsa_piR_006829	DQ579315	FR140473	chr19	29703097	29703127	intron of UQCRFS1 (-)	UQCRFS1 (-)
hsa_piR_006862	DQ579360	FR115555	chr11	6644803	6644832	contained within DCHS1 (-)	DCHS1 (-)
hsa_piR_006881	DQ579384	FR060732	chr4	7032726	7032752	contained within LOC100129931 (-) , contained within TBC1D14 (+)	LOC100129931 (-)
hsa_piR_007005	DQ579557	FR167242	chr8	30408038	30408065	intron of RBPMS (+)	RBPMS (+)
hsa_piR_007150	DQ579752	FR265415	chr6	31324486	31324517	contained within HLA-B (-)	HLA-B (-)
hsa_piR_007232	DQ579855	FR004361	chr5	132203288	132203316	intron of UQCRQ (+)	UQCRQ (+)
hsa_piR_007297	DQ579944	FR354208	chr7	92086995	92087021	contained within GATAD1 (+)	GATAD1 (+)
hsa_piR_007308	DQ579964	FR008480	chr12	44431526	44431552	intron of TMEM117 (+)	TMEM117 (+)
hsa_piR_007309	DQ579965	FR150163	chr19	17432827	17432853	contained within DDA1 (+)	DDA1 (+)
hsa_piR_007334	DQ580004	FR386274	chr16	31088088	31088118	contained within ZNF646 (+)	ZNF646 (+)
hsa_piR_007363	DQ580039	FR328873	chr4	119552592	119552622	contained within LOC729218 (+)	LOC729218 (+)
hsa_piR_007399	DQ580084	FR037889	chr19	15365042	15365072	contained within BRD4 (-)	BRD4 (-)
hsa_piR_007418	DQ580105	FR283336	chr19	1271196	1271225	contained within CIRBP (+) , intron of CIRBP (+)	CIRBP (+)
hsa_piR_007623	DQ580387	FR405145	chr8	1952737	1952765	contained within KBTBD11 (+)	KBTBD11 (+)
hsa_piR_007669	DQ580452	FR066295	chr9	88694213	88694239	contained within GOLM1 (-)	GOLM1 (-)
hsa_piR_007767	DQ580575	FR208892	chr12	123350786	123350816	contained within VPS37B (-)	VPS37B (-)
hsa_piR_007771	DQ580579	FR179883	chr20	17614143	17614171	contained within RRBP1 (-)	RRBP1 (-)
hsa_piR_007889	DQ580732	FR339753	chr17	28958848	28958878	contained within LRRC37BP1 (+)	LRRC37BP1 (+)
hsa_piR_007896	DQ580740	FR236611	chr3	49568429	49568456	contained within DAG1 (+)	DAG1 (+)
hsa_piR_007981	DQ580856	FR062819	chr11	74551282	74551312	contained within RNF169 (+)	RNF169 (+)
hsa_piR_008006	DQ580892	FR232254	chr16	28508617	28508647	contained within APOBR (+)	APOBR (+)
hsa_piR_008021	DQ580912	FR165355	chr6	159188306	159188332	contained within EZR (-)	EZR (-)
hsa_piR_008213	DQ581157	FR228698	chr16	72821517	72821544	contained within ZFHX3 (-)	ZFHX3 (-)
hsa_piR_008227	DQ581178	FR056876	chr7	128095697	128095725	contained within HILPDA (+) , intron of HILPDA (+)	HILPDA (+)
hsa_piR_008235	DQ581186	FR389622	chr11	67376036	67376062	contained within NDUFV1 (+)	NDUFV1 (+)
hsa_piR_008265	DQ581232	FR374277	chr2	131807885	131807915	contained within FAM168B (-)	FAM168B (-)
hsa_piR_008290	DQ581263	FR242239	chr3	15481218	15481245	contained within EAF1 (+)	EAF1 (+)
hsa_piR_008408	DQ581412	FR181846	chr15	99670738	99670769	contained within SYNM (+)	SYNM (+)
hsa_piR_008488	DQ581533	FR087898	chr12	119431890	119431919	intron of SRRM4 (+)	SRRM4 (+)
hsa_piR_008541	DQ581595	FR294567	chr2	131883382	131883409	intron of PLEKHB2 (+)	PLEKHB2 (+)
hsa_piR_008590	DQ581663	FR347243	chr2	131806771	131806798	contained within FAM168B (-)	FAM168B (-)
hsa_piR_008592	DQ581665	FR360743	chr8	30655167	30655193	contained within PPP2CB (-)	PPP2CB (-)
hsa_piR_008638	DQ581726	FR130061	chr6	158981118	158981146	intron of TMEM181 (+)	TMEM181 (+)
hsa_piR_008660	DQ581762	FR372762	chr21	36794355	36794383	intron of LOC100506403 (-)	LOC100506403 (-)
hsa_piR_008683	DQ581788	FR350128	chr3	113569548	113569574	intron of GRAMD1C (+)	GRAMD1C (+)
hsa_piR_008696	DQ581803	FR013159	chr16	70191625	70191652	contained within PDPR (+) , intron of LOC400541 (-)	LOC400541 (-)
hsa_piR_008702	DQ581810	FR091466	chr17	42266362	42266390	contained within TMUB2 (+)	TMUB2 (+)
hsa_piR_008758	DQ581887	FR400444	chr10	75526208	75526238	contained within SEC24C (+)	SEC24C (+)
hsa_piR_008764	DQ581894	FR380004	chr8	12486366	12486392	intron of LOC729732 (-)	LOC729732 (-)
hsa_piR_008802	DQ581944	FR153085	chr5	179250975	179251007	contained within SQSTM1 (+)	SQSTM1 (+)
hsa_piR_008965	DQ582152	FR029085	chr6	30179234	30179260	intron of TRIM26 (-)	TRIM26 (-)
hsa_piR_009017	DQ582219	FR308866	chr3	101295511	101295537	intron of PCNP (+)	PCNP (+)
hsa_piR_009075	DQ582299	FR336913	chr3	15091890	15091917	contained within MRPS25 (-)	MRPS25 (-)
hsa_piR_009118	DQ582350	FR330648	chr22	41609893	41609919	contained within L3MBTL2 (+)	L3MBTL2 (+)
hsa_piR_009197	DQ582456	FR136176	chr1	156692850	156692878	contained within ISG20L2 (-)	ISG20L2 (-)
hsa_piR_009206	DQ582470	FR200521	chr16	29819936	29819966	contained within MAZ (+)	MAZ (+)
hsa_piR_009253	DQ582524	FR382000	chr1	121139073	121139099	intron of SRGAP2-AS1 (-)	SRGAP2-AS1 (-)
hsa_piR_009265	DQ582536	FR163199	chr5	85916357	85916383	intron of COX7C (+)	COX7C (+)
hsa_piR_009580	DQ582923	FR264636	chr12	53691656	53691683	contained within PFDN5 (+)	PFDN5 (+)
hsa_piR_009587	DQ582932	FR259012	chr2	238950358	238950387	contained within UBE2F (+) , intron of UBE2F-SCLY (+)	UBE2F (+)
hsa_piR_009633	DQ582995	FR311985	chr4	95506795	95506821	contained within PDLIM5 (+)	PDLIM5 (+)
hsa_piR_009741	DQ583125	FR179654	chr20	2841396	2841426	contained within VPS16 (+)	VPS16 (+)
hsa_piR_009784	DQ583179	FR333133	chr2	74902105	74902131	contained within SEMA4F (+)	SEMA4F (+)
hsa_piR_009894	DQ583324	FR149623	chr19	55897738	55897764	contained within RPL28 (+)	RPL28 (+)
hsa_piR_009903	DQ583334	FR306048	chr6	26124456	26124483	contained within HIST1H2AC (+)	HIST1H2AC (+)
hsa_piR_009914	DQ583345	FR021771	chr16	69373967	69373993	intron of NIP7 (+)	NIP7 (+)
hsa_piR_010031	DQ583503	FR219477	chr19	18546191	18546221	contained within ISYNA1 (-)	ISYNA1 (-)
hsa_piR_010119	DQ583627	FR395453	chr18	14222019	14222048	intron of ANKRD20A5P (+)	ANKRD20A5P (+)
hsa_piR_010155	DQ583674	FR012473	chr7	45144051	45144081	intron of TBRG4 (-)	TBRG4 (-)
hsa_piR_010299	DQ583875	FR079959	chr1	46507456	46507485	contained within PIK3R3 (-)	PIK3R3 (-)
hsa_piR_010318	DQ583897	FR401546	chr4	56294611	56294637	contained within CLOCK (-)	CLOCK (-)
hsa_piR_010422	DQ584039	FR327018	chr15	20688739	20688768	intron of HERC2P3 (-)	HERC2P3 (-)
hsa_piR_010489	DQ584127	FR077610	chr11	73118608	73118634	contained within FAM168A (-)	FAM168A (-)
hsa_piR_010490	DQ584129	FR221589	chr15	89859761	89859789	contained within FANCI (+) , contained within POLG (-)	POLG (-)
hsa_piR_010503	DQ584144	FR156696	chr6	30691723	30691753	contained within TUBB (+) , intron of TUBB (+)	TUBB (+)
hsa_piR_010508	DQ584149	FR141094	chr6	26107904	26107935	contained within HIST1H1T (-)	HIST1H1T (-)
hsa_piR_010541	DQ584197	FR372325	chr9	136217701	136217733	intron of RPL7A (+)	RPL7A (+)
hsa_piR_010545	DQ584202	FR271847	chr1	145281376	145281403	intron of NBPF20 (+), intron of NBPF9 (+), intron of NOTCH2NL (+)	NOTCH2NL (+)
hsa_piR_010794	DQ584562	FR246409	chr1	149898736	149898767	intron of SF3B4 (-)	SF3B4 (-)
hsa_piR_010798	DQ584568	FR037393	chr1	28562627	28562654	region overlaps with 98.019801980198025% of ATPIF1 (+)	ATPIF1 (+)
hsa_piR_010819	DQ584594	FR379820	chr10	126308801	126308831	contained within FAM53B (-)	FAM53B (-)
hsa_piR_010857	DQ584644	FR281396	chr9	96212800	96212828	contained within FAM120AOS (-)	FAM120AOS (-)
hsa_piR_010894	DQ584698	FR338747	chr8	68497703	68497734	intron of CPA6 (-)	CPA6 (-)
hsa_piR_010960	DQ584788	FR248231	chr9	139335941	139335971	contained within SEC16A (-)	SEC16A (-)
hsa_piR_011063	DQ584925	FR175971	chr3	129225342	129225371	intron of IFT122 (+)	IFT122 (+)
hsa_piR_011170	DQ585073	FR316847	chr19	47504535	47504567	contained within ARHGAP35 (+)	ARHGAP35 (+)
hsa_piR_011172	DQ585076	FR113065	chr4	8407716	8407742	contained within ACOX3 (-)	ACOX3 (-)
hsa_piR_011209	DQ585128	FR232163	chr12	121138848	121138880	contained within MLEC (+)	MLEC (+)
hsa_piR_011217	DQ585139	FR393260	chr6	26156608	26156635	contained within HIST1H1E (+)	HIST1H1E (+)
hsa_piR_011300	DQ585261	FR167222	chr3	101295727	101295754	intron of PCNP (+)	PCNP (+)
hsa_piR_011331	DQ585304	FR275012	chr1	229567886	229567917	intron of ACTA1 (-)	ACTA1 (-)
hsa_piR_011341	DQ585317	FR014701	chr13	111367822	111367851	contained within ING1 (+) , intron of ING1 (+)	ING1 (+)
hsa_piR_011410	DQ585412	FR280047	chr17	76166972	76167002	contained within SYNGR2 (+)	SYNGR2 (+)
hsa_piR_011465	DQ585499	FR311134	chr17	43593182	43593209	intron of LRRC37A4P (-)	LRRC37A4P (-)
hsa_piR_011476	DQ585510	FR091703	chr17	2236979	2237005	contained within TSR1 (-)	TSR1 (-)
hsa_piR_011492	DQ585564	FR151257	chr1	154570931	154570957	contained within ADAR (-)	ADAR (-)
hsa_piR_011496	DQ585569	FR372796	chr17	79477604	79477634	contained within ACTG1 (-)	ACTG1 (-)
hsa_piR_011516	DQ585597	FR289196	chr4	2906567	2906597	contained within ADD1 (+)	ADD1 (+)
hsa_piR_011537	DQ585628	FR338575	chr6	31321706	31321732	contained within HLA-B (-)	HLA-B (-)
hsa_piR_011569	DQ585669	FR210698	chr17	16946259	16946285	intron of MPRIP (+)	MPRIP (+)
hsa_piR_011650	DQ585776	FR151742	chr15	40759369	40759399	contained within BAHD1 (+)	BAHD1 (+)
hsa_piR_011677	DQ585806	FR125220	chr22	37745065	37745095	intron of ELFN2 (-)	ELFN2 (-)
hsa_piR_011934	DQ586145	FR232482	chr17	6555858	6555886	contained within C17orf100 (+)	C17orf100 (+)
hsa_piR_012073	DQ586313	FR049269	chr17	42275014	42275044	contained within ATXN7L3 (-)	ATXN7L3 (-)
hsa_piR_012143	DQ586407	FR196738	chr16	71888212	71888241	contained within ATXN1L (+)	ATXN1L (+)
hsa_piR_012252	DQ586566	FR241401	chr2	232320252	232320279	intron of NCL (-)	NCL (-)
hsa_piR_012257	DQ586573	FR254689	chr12	122354315	122354341	intron of PSMD9 (+)	PSMD9 (+)
hsa_piR_012331	DQ586682	FR289742	chr3	15090072	15090100	contained within MRPS25 (-) , contained within NR2C2 (+)	MRPS25 (-)
hsa_piR_012349	DQ586711	FR405705	chr17	73316021	73316051	contained within GRB2 (-)	GRB2 (-)
hsa_piR_012354	DQ586716	FR048434	chr3	45721501	45721528	contained within LIMD1 (+) , contained within LIMD1-AS1 (-)	LIMD1-AS1 (-)
hsa_piR_012456	DQ586848	FR389125	chr17	17045972	17046000	contained within MPRIP (+)	MPRIP (+)
hsa_piR_012503	DQ586914	FR202603	chr20	62564678	62564707	contained within DNAJC5 (+)	DNAJC5 (+)
hsa_piR_012558	DQ586986	FR148018	chr10	81272791	81272821	contained within EIF5AL1 (+)	EIF5AL1 (+)
hsa_piR_012559	DQ586988	FR214942	chr19	45918122	45918150	contained within ERCC1 (-)	ERCC1 (-)
hsa_piR_012560	DQ586990	FR359320	chr19	34304626	34304652	contained within KCTD15 (+)	KCTD15 (+)
hsa_piR_012582	DQ587017	FR284970	chr7	127343330	127343357	intron of SND1 (+)	SND1 (+)
hsa_piR_012612	DQ587056	FR111929	chr15	40380757	40380785	contained within BMF (-)	BMF (-)
hsa_piR_012753	DQ587269	FR236999	chr2	232321208	232321234	intron of NCL (-)	NCL (-)
hsa_piR_012756	DQ587272	FR082509	chr17	79564305	79564336	contained within NPLOC4 (-)	NPLOC4 (-)
hsa_piR_012802	DQ587338	FR234926	chr16	72829449	72829475	contained within ZFHX3 (-)	ZFHX3 (-)
hsa_piR_012803	DQ587339	FR262257	chr5	111497407	111497433	intron of EPB41L4A-AS1 (+)	EPB41L4A-AS1 (+)
hsa_piR_012916	DQ587503	FR365172	chr19	3984235	3984262	contained within EEF2 (-) , intron of MIR1268A (+)	EEF2 (-)
hsa_piR_012949	DQ587547	FR246378	chr15	89018394	89018420	contained within MRPS11 (+)	MRPS11 (+)
hsa_piR_012958	DQ587560	FR257376	chr1	16785550	16785578	contained within NECAP2 (+)	NECAP2 (+)
hsa_piR_012963	DQ587568	FR356011	chr17	79524925	79524956	contained within NPLOC4 (-)	NPLOC4 (-)
hsa_piR_012992	DQ587608	FR006585	chr10	73578825	73578855	contained within PSAP (-)	PSAP (-)
hsa_piR_013066	DQ587711	FR242324	chr2	220144556	220144586	intron of DNAJB2 (+)	DNAJB2 (+)
hsa_piR_013094	DQ587756	FR403934	chr9	139369689	139369719	contained within SEC16A (-)	SEC16A (-)
hsa_piR_013233	DQ587933	FR286823	chr19	41313316	41313346	intron of EGLN2 (+), intron of RAB4B-EGLN2 (+)	EGLN2 (+)
hsa_piR_013264	DQ587978	FR127037	chr19	8626062	8626090	intron of MYO1F (-)	MYO1F (-)
hsa_piR_013277	DQ587992	FR303187	chr19	57078991	57079017	contained within ZNF470 (+)	ZNF470 (+)
hsa_piR_013281	DQ587996	FR028590	chr22	37760638	37760668	intron of ELFN2 (-)	ELFN2 (-)
hsa_piR_013290	DQ588015	FR118581	chr16	89965224	89965254	contained within TCF25 (+)	TCF25 (+)
hsa_piR_013317	DQ588056	FR159678	chr17	77922744	77922771	contained within TBC1D16 (-)	TBC1D16 (-)
hsa_piR_013350	DQ588101	FR390460	chr2	234197554	234197584	intron of ATG16L1 (+)	ATG16L1 (+)
hsa_piR_013463	DQ588260	FR049158	chr17	3714430	3714460	contained within NCBP3 (-)	NCBP3 (-)
hsa_piR_013511	DQ588340	FR170900	chr1	36806358	36806387	contained within STK40 (-)	STK40 (-)
hsa_piR_013546	DQ588480	FR395788	chr1	6652512	6652539	contained within KLHL21 (-)	KLHL21 (-)
hsa_piR_013549	DQ588486	FR133421	chr6	26235147	26235176	contained within HIST1H1D (-)	HIST1H1D (-)
hsa_piR_013577	DQ588525	FR377107	chr8	99057239	99057266	contained within RPL30 (-)	RPL30 (-)
hsa_piR_013624	DQ588594	FR174852	chr11	85195039	85195066	intron of DLG2 (-)	DLG2 (-)
hsa_piR_013647	DQ588628	FR169643	chr7	32908983	32909011	contained within KBTBD2 (-)	KBTBD2 (-)
hsa_piR_013678	DQ588677	FR108755	chr15	76031603	76031629	intron of DNM1P35 (-)	DNM1P35 (-)
hsa_piR_013736	DQ588764	FR367430	chr3	10312507	10312537	contained within TATDN2 (+)	TATDN2 (+)
hsa_piR_013777	DQ588824	FR326097	chr17	34245122	34245152	contained within RDM1 (-)	RDM1 (-)
hsa_piR_013801	DQ588856	FR145949	chr9	115870512	115870544	contained within FAM225B (-)	FAM225B (-)
hsa_piR_013820	DQ588877	FR397043	chr17	4870225	4870252	intron of SPAG7 (-)	SPAG7 (-)
hsa_piR_013902	DQ588986	FR047738	chr5	43067276	43067302	contained within LOC100506639 (+) , intron of LOC648987 (-)	LOC100506639 (+)
hsa_piR_014005	DQ589140	FR263507	chr6	27860833	27860862	contained within HIST1H2AM (-)	HIST1H2AM (-)
hsa_piR_014041	DQ589188	FR095987	chr1	17733682	17733713	contained within RCC2 (-)	RCC2 (-)
hsa_piR_014092	DQ589257	FR343868	chr10	71874035	71874061	contained within AIFM2 (-)	AIFM2 (-)
hsa_piR_014587	DQ589977	FR175179	chr17	79479329	79479358	contained within ACTG1 (-)	ACTG1 (-)
hsa_piR_014620	DQ590013	FR043670	chr5	93905173	93905200	intron of KIAA0825 (-)	KIAA0825 (-)
hsa_piR_014684	DQ590099	FR239458	chr6	42985031	42985062	contained within KLHDC3 (+)	KLHDC3 (+)
hsa_piR_014819	DQ590277	FR297333	chr1	232549101	232549127	intron of SIPA1L2 (-)	SIPA1L2 (-)
hsa_piR_014823	DQ590281	FR396827	chr4	113486354	113486380	intron of ZGRF1 (-)	ZGRF1 (-)
hsa_piR_014867	DQ590335	FR178088	chrX	16870931	16870957	contained within RBBP7 (-)	RBBP7 (-)
hsa_piR_014923	DQ590404	FR227501	chr7	48672370	48672401	intron of ABCA13 (+)	ABCA13 (+)
hsa_piR_014965	DQ590473	FR140783	chr8	144103058	144103086	contained within LY6E (+)	LY6E (+)
hsa_piR_015099	DQ590642	FR157961	chr19	42364858	42364884	contained within RPS19 (+)	RPS19 (+)
hsa_piR_015106	DQ590649	FR314551	chr16	30363986	30364015	contained within CD2BP2 (-)	CD2BP2 (-)
hsa_piR_015206	DQ590774	FR264031	chr2	131806597	131806627	contained within FAM168B (-)	FAM168B (-)
hsa_piR_015280	DQ590872	FR385089	chr19	36640730	36640756	contained within CAPNS1 (+)	CAPNS1 (+)
hsa_piR_015303	DQ590904	FR332978	chr19	4844767	4844797	contained within PLIN3 (-)	PLIN3 (-)
hsa_piR_015324	DQ590938	FR188731	chr16	29819962	29819991	contained within MAZ (+)	MAZ (+)
hsa_piR_015341	DQ590959	FR381029	chr6	42713755	42713782	contained within TBCC (-)	TBCC (-)
hsa_piR_015350	DQ590969	FR101723	chr20	3309207	3309234	intron of C20orf194 (-)	C20orf194 (-)
hsa_piR_015361	DQ590982	FR179012	chr10	70654121	70654147	intron of STOX1 (+)	STOX1 (+)
hsa_piR_015378	DQ591007	FR051507	chr16	2569273	2569305	contained within ATP6V0C (+)	ATP6V0C (+)
hsa_piR_015439	DQ591092	FR342305	chr8	144993206	144993235	contained within PLEC (-)	PLEC (-)
hsa_piR_015442	DQ591095	FR030774	chr6	26156736	26156765	contained within HIST1H1E (+)	HIST1H1E (+)
hsa_piR_015476	DQ591143	FR258764	chr16	29819001	29819031	contained within MAZ (+) , intron of MAZ (+)	MAZ (+)
hsa_piR_015487	DQ591161	FR357223	chr1	1046354	1046382	intron of C1orf159 (-)	C1orf159 (-)
hsa_piR_015493	DQ591173	FR027201	chr22	37760635	37760661	intron of ELFN2 (-)	ELFN2 (-)
hsa_piR_015584	DQ591293	FR275022	chr9	115870737	115870766	contained within FAM225B (-)	FAM225B (-)
hsa_piR_015678	DQ591424	FR250166	chr19	1272899	1272926	contained within CIRBP (+) , intron of CIRBP (+)	CIRBP (+)
hsa_piR_015942	DQ591777	FR239801	chr3	12940154	12940182	contained within IQSEC1 (-)	IQSEC1 (-)
hsa_piR_015963	DQ591803	FR067221	chr1	27733679	27733709	contained within WASF2 (-)	WASF2 (-)
hsa_piR_015971	DQ591812	FR121850	chr6	31612731	31612760	contained within BAG6 (-)	BAG6 (-)
hsa_piR_016001	DQ591847	FR302393	chr12	58218052	58218079	contained within CTDSP2 (-)	CTDSP2 (-)
hsa_piR_016021	DQ591872	FR305237	chr20	34130592	34130619	contained within ERGIC3 (+)	ERGIC3 (+)
hsa_piR_016032	DQ591888	FR217841	chr17	20904827	20904853	contained within USP22 (-)	USP22 (-)
hsa_piR_016075	DQ591940	FR034062	chr21	34922454	34922484	contained within SON (+) , intron of SON (+)	SON (+)
hsa_piR_016123	DQ591997	FR184567	chr8	11704566	11704592	contained within CTSB (-)	CTSB (-)
hsa_piR_016211	DQ592114	FR042342	chr17	4068286	4068314	contained within ANKFY1 (-)	ANKFY1 (-)
hsa_piR_016224	DQ592131	FR226048	chr19	47505816	47505845	contained within ARHGAP35 (+)	ARHGAP35 (+)
hsa_piR_016505	DQ592739	FR317435	chr11	74549565	74549594	contained within RNF169 (+)	RNF169 (+)
hsa_piR_016586	DQ592832	FR122845	chr4	78695692	78695718	contained within CNOT6L (-)	CNOT6L (-)
hsa_piR_016658	DQ592931	FR305295	chr6	80451643	80451670	RNY4 (+)	RNY4 (+)
hsa_piR_016677	DQ592953	FR264309	chr2	206218953	206218983	intron of PARD3B (+)	PARD3B (+)
hsa_piR_016742	DQ593049	FR395306	chr1	145395563	145395592	intron of NBPF10 (+), intron of NBPF20 (+)	NBPF10 (+)
hsa_piR_016746	DQ593053	FR194863	chr9	134371511	134371542	contained within PRRC2B (+)	PRRC2B (+)
hsa_piR_016823	DQ593152	FR348948	chr9	139336170	139336200	contained within SEC16A (-)	SEC16A (-)
hsa_piR_016828	DQ593158	FR325897	chr12	101691176	101691204	intron of UTP20 (+)	UTP20 (+)
hsa_piR_016873	DQ593218	FR052159	chr5	154194746	154194773	contained within LARP1 (+)	LARP1 (+)
hsa_piR_016906	DQ593286	FR285357	chr12	1702077	1702107	contained within FBXL14 (-)	FBXL14 (-)
hsa_piR_016910	DQ593295	FR129496	chr12	104659439	104659471	intron of TXNRD1 (+)	TXNRD1 (+)
hsa_piR_016931	DQ593332	FR029743	chr14	77787401	77787427	contained within GSTZ1 (+)	GSTZ1 (+)
hsa_piR_016945	DQ593356	FR312365	chr1	145395561	145395591	intron of NBPF10 (+), intron of NBPF20 (+)	NBPF10 (+)
hsa_piR_016964	DQ593401	FR003110	chr9	139335318	139335350	contained within SEC16A (-)	SEC16A (-)
hsa_piR_016995	DQ593485	FR324380	chr8	48613669	48613695	intron of SPIDR (+)	SPIDR (+)
hsa_piR_017063	DQ593577	FR341090	chr11	118100049	118100079	contained within MPZL3 (-)	MPZL3 (-)
hsa_piR_017092	DQ593619	FR240287	chr11	9801669	9801700	contained within SBF2 (-) , intron of SBF2-AS1 (+)	SBF2 (-)
hsa_piR_017173	DQ593736	FR160571	chr6	607651	607680	intron of EXOC2 (-)	EXOC2 (-)
hsa_piR_017194	DQ593767	FR064000	chr18	47018067	47018099	contained within RPL17 (-) , intron of RPL17 (-), intron of RPL17-C18orf32 (-)	RPL17 (-)
hsa_piR_017212	DQ593798	FR197874	chr16	2816926	2816954	contained within SRRM2 (+)	SRRM2 (+)
hsa_piR_017279	DQ593888	FR013040	chr10	81272788	81272818	contained within EIF5AL1 (+)	EIF5AL1 (+)
hsa_piR_017361	DQ594001	FR220233	chr7	65422494	65422524	contained within VKORC1L1 (+)	VKORC1L1 (+)
hsa_piR_017366	DQ594009	FR083318	chr17	38991092	38991121	contained within TMEM99 (+)	TMEM99 (+)
hsa_piR_017373	DQ594017	FR118220	chr19	49120615	49120644	contained within RPL18 (-)	RPL18 (-)
hsa_piR_017458	DQ598645	FR228545	chr1	31441014	31441041	intron of PUM1 (-)	PUM1 (-)
hsa_piR_017576	DQ594273	FR002829	chr11	93268751	93268777	intron of SMCO4 (-)	SMCO4 (-)
hsa_piR_017624	DQ594335	FR284792	chr7	72984450	72984480	contained within TBL2 (-)	TBL2 (-)
hsa_piR_017718	DQ594456	FR316418	chr5	59957217	59957243	intron of DEPDC1B (-)	DEPDC1B (-)
hsa_piR_017809	DQ594577	FR248059	chr1	44436747	44436774	contained within DPH2 (+)	DPH2 (+)
hsa_piR_017820	DQ594605	FR358302	chr9	115869374	115869403	contained within FAM225B (-)	FAM225B (-)
hsa_piR_018008	DQ594822	FR148775	chr13	27828748	27828777	intron of RPL21 (+), intron of RPL21P28 (+)	RPL21P28 (+)
hsa_piR_018157	DQ595013	FR173476	chr1	16722873	16722900	contained within SZRD1 (+)	SZRD1 (+)
hsa_piR_018165	DQ595023	FR249679	chr14	103804181	103804210	intron of EIF5 (+)	EIF5 (+)
hsa_piR_018170	DQ595030	FR227972	chr12	51847395	51847425	contained within SLC4A8 (+)	SLC4A8 (+)
hsa_piR_018314	DQ595212	FR274043	chr10	102746113	102746139	intron of MRPL43 (-)	MRPL43 (-)
hsa_piR_018339	DQ595243	FR306257	chr11	59342881	59342910	contained within OSBP (-)	OSBP (-)
hsa_piR_018395	DQ595307	FR373335	chr15	99506675	99506702	contained within IGF1R (+)	IGF1R (+)
hsa_piR_018430	DQ595353	FR202218	chr5	81374365	81374395	intron of ATG10 (+)	ATG10 (+)
hsa_piR_018462	DQ595397	FR337646	chr12	100559437	100559466	contained within GOLGA2P5 (-) , intron of GOLGA2P5 (-)	GOLGA2P5 (-)
hsa_piR_018573	DQ595539	FR219510	chr7	48672369	48672396	intron of ABCA13 (+)	ABCA13 (+)
hsa_piR_018693	DQ595699	FR338284	chr10	43883131	43883160	contained within HNRNPF (-)	HNRNPF (-)
hsa_piR_018747	DQ595763	FR301184	chr20	5454612	5454642	contained within LOC643406 (+)	LOC643406 (+)
hsa_piR_018781	DQ595808	FR170375	chr17	38990993	38991022	contained within TMEM99 (+)	TMEM99 (+)
hsa_piR_018811	DQ595848	FR281234	chr7	132720474	132720500	intron of CHCHD3 (-)	CHCHD3 (-)
hsa_piR_018878	DQ595935	FR273570	chr15	99506141	99506171	contained within IGF1R (+)	IGF1R (+)
hsa_piR_019068	DQ596183	FR203545	chr11	85195042	85195070	intron of DLG2 (-)	DLG2 (-)
hsa_piR_019091	DQ596211	FR134850	chr14	23770713	23770740	contained within PPP1R3E (-)	PPP1R3E (-)
hsa_piR_019102	DQ596225	FR245310	chr14	101450249	101450279	intron of SNHG24 (+)	SNHG24 (+)
hsa_piR_019132	DQ596262	FR169196	chr2	201981016	201981043	contained within CFLAR (+)	CFLAR (+)
hsa_piR_019167	DQ596309	FR309811	chr14	101364258	101364286	intron of MEG8 (+)	MEG8 (+)
hsa_piR_019178	DQ596326	FR040849	chr15	64791750	64791779	contained within ZNF609 (+)	ZNF609 (+)
hsa_piR_019204	DQ596361	FR217647	chr22	30054214	30054243	contained within NF2 (+) , intron of NF2 (+)	NF2 (+)
hsa_piR_019313	DQ596523	FR299964	chr16	23680877	23680903	contained within DCTN5 (+)	DCTN5 (+)
hsa_piR_019368	DQ596603	FR298737	chr1	155889807	155889838	intron of KIAA0907 (-)	KIAA0907 (-)
hsa_piR_019574	DQ596863	FR007639	chr14	101449264	101449295	intron of SNHG24 (+)	SNHG24 (+)
hsa_piR_019628	DQ596932	FR008939	chr17	18157226	18157253	intron of FLII (-)	FLII (-)
hsa_piR_019675	DQ596992	FR360876	chr14	90341397	90341425	intron of EFCAB11 (-)	EFCAB11 (-)
hsa_piR_019703	DQ597040	FR343133	chr17	55038362	55038392	contained within COIL (-)	COIL (-)
hsa_piR_019746	DQ597098	FR082681	chr5	177573203	177573233	intron of RMND5B (+)	RMND5B (+)
hsa_piR_019817	DQ597206	FR153104	chr9	100849051	100849080	contained within TRIM14 (-) , intron of TRIM14 (-)	TRIM14 (-)
hsa_piR_019822	DQ597215	FR356791	chr12	50610769	50610797	intron of LIMA1 (-)	LIMA1 (-)
hsa_piR_019824	DQ597217	FR144607	chr11	11532110	11532138	intron of GALNT18 (-)	GALNT18 (-)
hsa_piR_019825	DQ597218	FR324515	chr1	229673603	229673633	intron of ABCB10 (-)	ABCB10 (-)
hsa_piR_019842	DQ597245	FR244297	chr17	80022075	80022104	contained within DUS1L (-)	DUS1L (-)
hsa_piR_019914	DQ597347	FR350412	chr1	145395562	145395594	intron of NBPF10 (+), intron of NBPF20 (+)	NBPF10 (+)
hsa_piR_019966	DQ597425	FR224609	chr11	125757582	125757612	intron of HYLS1 (+)	HYLS1 (+)
hsa_piR_019990	DQ597458	FR038115	chr19	38755610	38755638	contained within SPINT2 (+)	SPINT2 (+)
hsa_piR_020008	DQ597482	FR035643	chr11	10530443	10530474	contained within MTRNR2L8 (-)	MTRNR2L8 (-)
hsa_piR_020027	DQ597504	FR310840	chr16	2570089	2570119	contained within ATP6V0C (+)	ATP6V0C (+)
hsa_piR_020287	DQ597852	FR342595	chr16	20860845	20860874	contained within LOC81691 (+)	LOC81691 (+)
hsa_piR_020326	DQ597916	FR268871	chr3	15549497	15549528	intron of COLQ (-)	COLQ (-)
hsa_piR_020345	DQ597945	FR222326	chr19	48411013	48411040	contained within SNAR-A12 (+) , contained within SNAR-A13 (+)	SNAR-A13 (+)
hsa_piR_020362	DQ597968	FR007267	chrX	3756465	3756491	intron of LOC389906 (-)	LOC389906 (-)
hsa_piR_020380	DQ597996	FR111293	chr7	129845216	129845246	intron of TMEM209 (-)	TMEM209 (-)
hsa_piR_020381	DQ597997	FR277886	chr1	237766400	237766430	intron of RYR2 (+)	RYR2 (+)
hsa_piR_020395	DQ598023	FR149063	chr6	159030407	159030435	intron of TMEM181 (+)	TMEM181 (+)
hsa_piR_020430	DQ598072	FR312123	chr2	55200190	55200220	contained within RTN4 (-)	RTN4 (-)
hsa_piR_020450	DQ598104	FR136216	chr9	134361108	134361138	intron of PRRC2B (+)	PRRC2B (+)
hsa_piR_020487	DQ598164	FR340149	chr8	145741425	145741454	intron of RECQL4 (-)	RECQL4 (-)
hsa_piR_020492	DQ598170	FR385190	chr1	16011003	16011029	contained within PLEKHM2 (+)	PLEKHM2 (+)
hsa_piR_020548	DQ598263	FR276112	chr2	230045584	230045613	intron of PID1 (-)	PID1 (-)
hsa_piR_020668	DQ598445	FR310126	chr11	85195028	85195056	intron of DLG2 (-)	DLG2 (-)
hsa_piR_020704	DQ598497	FR231938	chr9	131019426	131019452	contained within GOLGA2 (-)	GOLGA2 (-)
hsa_piR_020763	DQ598581	FR032220	chr19	59092634	59092660	contained within CENPBD1P1 (+)	CENPBD1P1 (+)
hsa_piR_020813	DQ598646	FR236484	chr1	31441012	31441042	intron of PUM1 (-)	PUM1 (-)
hsa_piR_020828	DQ598675	FR082269	chr2	149639389	149639420	intron of KIF5C (+)	KIF5C (+)
hsa_piR_020898	DQ598759	FR395384	chr11	62292211	62292238	contained within AHNAK (-) , intron of AHNAK (-)	AHNAK (-)
hsa_piR_020994	DQ598874	FR403133	chr12	54417271	54417301	intron of HOXC4 (+), intron of HOXC5 (+), intron of HOXC6 (+)	HOXC6 (+)
hsa_piR_021032	DQ598918	FR140858	chr7	99691655	99691686	intron of MCM7 (-)	MCM7 (-)
hsa_piR_021054	DQ598947	FR035411	chr17	60526295	60526321	contained within METTL2A (+)	METTL2A (+)
hsa_piR_021119	DQ599029	FR210836	chr15	99506692	99506720	contained within IGF1R (+)	IGF1R (+)
hsa_piR_021214	DQ599147	FR342067	chr17	8130315	8130346	contained within CTC1 (-)	CTC1 (-)
hsa_piR_021229	DQ599164	FR136817	chr13	113976893	113976923	contained within LAMP1 (+)	LAMP1 (+)
hsa_piR_021257	DQ599197	FR231658	chr8	146066941	146066970	contained within ZNF7 (+) , intron of ZNF7 (+)	ZNF7 (+)
hsa_piR_021264	DQ599206	FR294429	chr16	9202764	9202790	intron of C16orf72 (+)	C16orf72 (+)
hsa_piR_021308	DQ599276	FR392691	chr9	100848375	100848405	contained within TRIM14 (-) , intron of TRIM14 (-)	TRIM14 (-)
hsa_piR_021440	DQ599431	FR126861	chr9	115869371	115869400	contained within FAM225B (-)	FAM225B (-)
hsa_piR_021580	DQ599602	FR189877	chr19	53101793	53101819	contained within ZNF137P (+)	ZNF137P (+)
hsa_piR_021612	DQ599639	FR135749	chr6	35046339	35046368	contained within ANKS1A (+)	ANKS1A (+)
hsa_piR_021675	DQ599711	FR064142	chr9	94487287	94487314	contained within ROR2 (-)	ROR2 (-)
hsa_piR_021676	DQ599712	FR348621	chr12	6978113	6978140	contained within TPI1 (+)	TPI1 (+)
hsa_piR_021696	DQ599738	FR053165	chr1	121139450	121139479	intron of SRGAP2-AS1 (-)	SRGAP2-AS1 (-)
hsa_piR_021764	DQ599818	FR390588	chr1	45980633	45980661	contained within PRDX1 (-)	PRDX1 (-)
hsa_piR_021768	DQ599822	FR295879	chr17	78306227	78306257	contained within RNF213 (+)	RNF213 (+)
hsa_piR_021785	DQ599843	FR193468	chr12	54627332	54627363	contained within CBX5 (-)	CBX5 (-)
hsa_piR_021813	DQ599879	FR158810	chr21	47642579	47642605	contained within LSS (-)	LSS (-)
hsa_piR_021839	DQ599918	FR092610	chr22	50277284	50277311	contained within ZBED4 (+)	ZBED4 (+)
hsa_piR_021852	DQ599934	FR163353	chr15	89859739	89859770	contained within FANCI (+) , contained within POLG (-)	POLG (-)
hsa_piR_021858	DQ599940	FR043628	chr12	112337726	112337753	contained within ADAM1A (+)	ADAM1A (+)
hsa_piR_021870	DQ599961	FR201508	chr17	4074302	4074331	intron of ANKFY1 (-)	ANKFY1 (-)
hsa_piR_021903	DQ600004	FR397617	chr9	131885342	131885372	intron of PPP2R4 (+)	PPP2R4 (+)
hsa_piR_021979	DQ600107	FR159092	chr22	24944901	24944928	contained within GUCD1 (-) , intron of GUCD1 (-)	GUCD1 (-)
hsa_piR_021983	DQ600112	FR347836	chr16	30078910	30078937	contained within ALDOA (+)	ALDOA (+)
hsa_piR_022114	DQ600289	FR077664	chr17	79478424	79478454	contained within ACTG1 (-)	ACTG1 (-)
hsa_piR_022131	DQ600310	FR059382	chr7	75959241	75959271	contained within YWHAG (-)	YWHAG (-)
hsa_piR_022193	DQ600392	FR202602	chr5	177576733	177576761	intron of NHP2 (-)	NHP2 (-)
hsa_piR_022236	DQ600446	FR348194	chr6	29795900	29795930	contained within HLA-G (+)	HLA-G (+)
hsa_piR_022518	DQ600809	FR222739	chr20	5176442	5176469	contained within CDS2 (+)	CDS2 (+)
hsa_piR_022605	DQ600924	FR293829	chr2	128621202	128621231	contained within AMMECR1L (-)	AMMECR1L (-)
hsa_piR_022628	DQ600952	FR197360	chr1	145395543	145395575	intron of NBPF10 (+), intron of NBPF20 (+)	NBPF10 (+)
hsa_piR_022676	DQ601030	FR358239	chr19	15359549	15359578	contained within BRD4 (-) , intron of BRD4 (-)	BRD4 (-)
hsa_piR_022700	DQ601060	FR218180	chr6	26522772	26522800	contained within HCG11 (+)	HCG11 (+)
hsa_piR_022758	DQ601132	FR055454	chr3	58305066	58305093	contained within RPP14 (+)	RPP14 (+)
hsa_piR_022794	DQ601179	FR155906	chr14	70235681	70235710	intron of SRSF5 (+)	SRSF5 (+)
hsa_piR_022820	DQ601211	FR124960	chr19	58774388	58774417	contained within ZNF544 (+)	ZNF544 (+)
hsa_piR_023057	DQ601526	FR197104	chr7	155569357	155569386	contained within RBM33 (+)	RBM33 (+)
hsa_piR_023078	DQ601556	FR235183	chr22	18247717	18247745	intron of BID (-)	BID (-)
hsa_piR_023081	DQ601560	FR143363	chr10	51381794	51381823	contained within TIMM23B (+) , intron of TIMM23B (+)	TIMM23B (+)
hsa_piR_023191	DQ601720	FR140045	chr22	24237672	24237701	contained within MIF-AS1 (-)	MIF-AS1 (-)
hsa_piR_023347	DQ601927	FR379044	chr16	69398392	69398418	intron of TERF2 (-)	TERF2 (-)
contained within * = exons

## Sheet: B.piRNAs - long non-coding RNAs
S1 Table. Distribution of piRNAs in human genome
piRNA bank ID	NCBI accession ID	fRNA db ID	Chromosome	Start	Stop	Overlapping Features	Nearest Feature
hsa_piR_000055	DQ570009	FR296810	chr10	126310430	126310459	contained within NONHSAG007112 (+)	NONHSAG007112 (+)
hsa_piR_000057	DQ570011	FR126166	chr12	104743263	104743293	contained within NONHSAG012141 (+)	NONHSAG012141 (+)
hsa_piR_000150	DQ570133	FR110343	chr7	44622150	44622179	contained within NONHSAG047492 (+)	NONHSAG047492 (+)
hsa_piR_000204	DQ570217	FR180924	chr8	30404970	30404997	contained within NONHSAG049903 (+)	NONHSAG049903 (+)
hsa_piR_000313	DQ570374	FR293770	chr6	159031134	159031160	contained within NONHSAG045262 (-)	NONHSAG045262 (-)
hsa_piR_000329	DQ570392	FR041176	chr14	101364259	101364285	contained within NONHSAG015927 (+) , intron of NONHSAG015927 (+)	NONHSAG015927 (+)
hsa_piR_000330	DQ570393	FR103600	chr14	101409790	101409816	intron of NONHSAG015931 (+)	NONHSAG015931 (+)
hsa_piR_000381	DQ570462	FR248520	chr2	47130867	47130897	intron of NONHSAG027679 (+)	NONHSAG027679 (+)
hsa_piR_000402	DQ570485	FR072519	chr3	12881693	12881722	contained within NONHSAG034468 (-)	NONHSAG034468 (-)
hsa_piR_000552	DQ570687	FR218523	chr22	39715056	39715084	intron of NONHSAG033962 (-)	NONHSAG033962 (-)
hsa_piR_000560	DQ570698	FR016773	chr17	27047600	27047631	intron of NONHSAG021328 (+)	NONHSAG021328 (+)
hsa_piR_000586	DQ570728	FR380286	chr5	137896734	137896762	intron of NONHSAG041679 (-)	NONHSAG041679 (-)
hsa_piR_000591	DQ570734	FR396762	chr4	531975	532005	intron of NONHSAG037210 (+)	NONHSAG037210 (+)
hsa_piR_000627	DQ570783	FR289109	chr17	73842396	73842427	contained within NONHSAG022786 (-)	NONHSAG022786 (-)
hsa_piR_000633	DQ570791	FR328549	chr7	63767852	63767884	contained within NONHSAG047776 (+)	NONHSAG047776 (+)
hsa_piR_000753	DQ570940	FR383421	chr17	19355688	19355717	intron of NONHSAG021113 (-)	NONHSAG021113 (-)
hsa_piR_000801	DQ570999	FR132358	chr17	74557718	74557750	contained within NONHSAG022825 (+) , intron of NONHSAG022825 (+)	NONHSAG022825 (+)
hsa_piR_000892	DQ571127	FR248402	chr15	59406727	59406754	contained within NONHSAG017044 (+)	NONHSAG017044 (+)
hsa_piR_000962	DQ571224	FR148266	chr19	35305525	35305554	intron of NONHSAG025535 (-)	NONHSAG025535 (-)
hsa_piR_001042	DQ571335	FR190827	chr11	93464671	93464701	intron of NONHSAG009374 (-)	NONHSAG009374 (-)
hsa_piR_001058	DQ571357	FR076072	chr7	74441354	74441380	contained within NONHSAG047977 (-) , contained within NONHSAG047978 (+)	NONHSAG047978 (+)
hsa_piR_001101	DQ571419	FR006353	chr1	45244099	45244127	contained within NONHSAG001280 (+) , intron of NONHSAG001280 (+)	NONHSAG001280 (+)
hsa_piR_001159	DQ571511	FR402173	chr17	16343390	16343420	contained within NONHSAG020957 (+) , intron of NONHSAG020957 (+)	NONHSAG020957 (+)
hsa_piR_001168	DQ571524	FR266905	chr2	117781157	117781185	intron of NONHSAG029055 (+)	NONHSAG029055 (+)
hsa_piR_001179	DQ571538	FR118379	chr14	101411988	101412015	intron of NONHSAG015931 (+)	NONHSAG015931 (+)
hsa_piR_001205	DQ571589	FR105027	chr11	8705773	8705805	contained within NONHSAG007593 (+)	NONHSAG007593 (+)
hsa_piR_001207	DQ571591	FR341694	chr16	89627858	89627884	contained within NONHSAG020350 (+) , intron of NONHSAG020350 (+)	NONHSAG020350 (+)
hsa_piR_001346	DQ571858	FR248000	chr17	27049638	27049667	contained within NONHSAG021329 (-)	NONHSAG021329 (-)
hsa_piR_001356	DQ571873	FR078880	chr11	85195106	85195132	intron of NONHSAG009256 (-)	NONHSAG009256 (-)
hsa_piR_001553	DQ572117	FR170058	chr15	102318255	102318285	intron of NONHSAG018135 (+)	NONHSAG018135 (+)
hsa_piR_001600	DQ572175	FR221898	chr8	61429778	61429805	contained within NONHSAG050328 (+)	NONHSAG050328 (+)
hsa_piR_001642	DQ572226	FR207446	chr19	34890628	34890655	contained within NONHSAG025515 (+) , intron of NONHSAG025513 (+)	NONHSAG025515 (+)
hsa_piR_001843	DQ572468	FR118190	chr5	172116399	172116429	contained within NONHSAG042242 (-)	NONHSAG042242 (-)
hsa_piR_001922	DQ572558	FR284947	chr15	62550476	62550504	contained within NONHSAG017105 (-) , intron of NONHSAG017105 (-)	NONHSAG017105 (-)
hsa_piR_001935	DQ572573	FR275220	chr6	42897115	42897145	contained within NONHSAG043795 (+)	NONHSAG043795 (+)
hsa_piR_002006	DQ572683	FR184244	chr8	54755760	54755787	contained within NONHSAG050235 (-)	NONHSAG050235 (-)
hsa_piR_002321	DQ573135	FR147417	chr17	77910286	77910315	contained within NONHSAG022929 (-)	NONHSAG022929 (-)
hsa_piR_002376	DQ573200	FR272861	chr19	51302568	51302595	contained within NONHSAG026328 (-)	NONHSAG026328 (-)
hsa_piR_002411	DQ573251	FR277483	chr6	33889639	33889667	intron of NONHSAG043619 (+)	NONHSAG043619 (+)
hsa_piR_002426	DQ573271	FR156579	chr10	91600337	91600366	contained within NONHSAG006492 (+)	NONHSAG006492 (+)
hsa_piR_002468	DQ573323	FR015103	chr14	23398947	23398975	contained within NONHSAG014473 (+)	NONHSAG014473 (+)
hsa_piR_002498	DQ573369	FR240542	chr3	128356801	128356830	intron of NONHSAG036019 (-)	NONHSAG036019 (-)
hsa_piR_002508	DQ573381	FR005545	chr20	62563884	62563914	intron of NONHSAG032315 (+)	NONHSAG032315 (+)
hsa_piR_002732	DQ573682	FR036067	chr22	39709883	39709911	contained within NONHSAG033961 (-)	NONHSAG033961 (-)
hsa_piR_002753	DQ573706	FR313859	chr17	20904610	20904640	intron of NONHSAG021181 (+)	NONHSAG021181 (+)
hsa_piR_002763	DQ573719	FR349010	chr17	43586559	43586586	contained within NONHSAG021991 (+) , intron of NONHSAG021989 (+), intron of NONHSAG021990 (-)	NONHSAG021991 (+)
hsa_piR_002871	DQ573860	FR196256	chr8	144826313	144826339	contained within NONHSAG051516 (+) , intron of NONHSAG051516 (+)	NONHSAG051516 (+)
hsa_piR_002972	DQ573997	FR029205	chr6	39081414	39081444	contained within NONHSAG043730 (-)	NONHSAG043730 (-)
hsa_piR_002973	DQ573999	FR175406	chr1	145438508	145438537	intron of NONHSAG002698 (+)	NONHSAG002698 (+)
hsa_piR_003239	DQ574391	FR066510	chr9	135896125	135896155	intron of NONHSAG053677 (-)	NONHSAG053677 (-)
hsa_piR_003407	DQ574619	FR196141	chrY	15027082	15027108	contained within NONHSAG055788 (+)	NONHSAG055788 (+)
hsa_piR_003574	DQ574852	FR209216	chr8	141535811	141535841	contained within NONHSAG051400 (-) , contained within NONHSAG051401 (+)	NONHSAG051401 (+)
hsa_piR_003617	DQ574927	FR293228	chr16	66652394	66652424	contained within NONHSAG019691 (-)	NONHSAG019691 (-)
hsa_piR_003759	DQ575105	FR115728	chr4	119549287	119549317	intron of NONHSAG038732 (+)	NONHSAG038732 (+)
hsa_piR_003925	DQ575346	FR349514	chr10	29710573	29710601	contained within NONHSAG005499 (+) , contained within NONHSAG005500 (-) , intron of NONHSAG005499 (+)	NONHSAG005500 (-)
hsa_piR_004239	DQ575780	FR001852	chr12	111888256	111888283	contained within NONHSAG012303 (-)	NONHSAG012303 (-)
hsa_piR_004283	DQ575843	FR045799	chr20	35090961	35090992	intron of NONHSAG031702 (+)	NONHSAG031702 (+)
hsa_piR_004287	DQ575850	FR276825	chr15	31668158	31668186	intron of NONHSAG016432 (+)	NONHSAG016432 (+)
hsa_piR_004309	DQ575884	FR375459	chr2	47507897	47507929	intron of NONHSAG027686 (-)	NONHSAG027686 (-)
hsa_piR_004325	DQ575915	FR102477	chr2	111436120	111436149	contained within NONHSAG028929 (+)	NONHSAG028929 (+)
hsa_piR_004411	DQ576072	FR145647	chr11	63392466	63392495	contained within NONHSAG008567 (-)	NONHSAG008567 (-)
hsa_piR_004617	DQ576348	FR221242	chr12	28458609	28458635	contained within NONHSAG010769 (+)	NONHSAG010769 (+)
hsa_piR_004700	DQ576450	FR096319	chr17	20906126	20906153	contained within NONHSAG021186 (-)	NONHSAG021186 (-)
hsa_piR_004721	DQ576479	FR175653	chr3	128578502	128578532	contained within NONHSAG036029 (-) , contained within NONHSAG036030 (+)	NONHSAG036030 (+)
hsa_piR_004782	DQ576573	FR388069	chr6	33873015	33873045	intron of NONHSAG043619 (+), intron of NONHSAG043621 (-)	NONHSAG043621 (-)
hsa_piR_004993	DQ576880	FR019385	chr5	180618686	180618713	contained within NONHSAG042489 (+) , contained within NONHSAG042490 (-) , intron of NONHSAG042489 (+)	NONHSAG042489 (+)
hsa_piR_005063	DQ576994	FR345679	chr5	68485192	68485218	contained within NONHSAG040605 (-)	NONHSAG040605 (-)
hsa_piR_005271	DQ577259	FR319802	chr6	133137966	133137992	intron of NONHSAG044866 (+)	NONHSAG044866 (+)
hsa_piR_005336	DQ577346	FR086093	chr1	101721962	101721989	contained within NONHSAG002241 (+) , intron of NONHSAG002240 (-)	NONHSAG002241 (+)
hsa_piR_005435	DQ577470	FR116390	chr2	98263876	98263905	contained within NONHSAG028659 (+)	NONHSAG028659 (+)
hsa_piR_005532	DQ577599	FR040917	chr12	9499913	9499941	intron of NONHSAG010442 (-), intron of NONHSAG010443 (+)	NONHSAG010443 (+)
hsa_piR_005553	DQ577631	FR394703	chr1	32637808	32637834	intron of NONHSAG000930 (+)	NONHSAG000930 (+)
hsa_piR_005555	DQ577633	FR113973	chr11	214529	214558	region overlaps with 96.666666666666671% of NONHSAG007290 (+)	NONHSAG007290 (+)
hsa_piR_005660	DQ577772	FR092065	chr14	74055535	74055563	intron of NONHSAG015424 (-)	NONHSAG015424 (-)
hsa_piR_005770	DQ577929	FR145247	chr16	11023239	11023270	intron of NONHSAG018590 (+)	NONHSAG018590 (+)
hsa_piR_006184	DQ578474	FR079998	chr15	44085208	44085237	contained within NONHSAG016725 (+)	NONHSAG016725 (+)
hsa_piR_006230	DQ578534	FR195282	chr11	62296719	62296745	contained within NONHSAG008515 (+) , intron of NONHSAG008515 (+)	NONHSAG008515 (+)
hsa_piR_006308	DQ578624	FR103687	chr16	9185773	9185799	contained within NONHSAG018535 (+)	NONHSAG018535 (+)
hsa_piR_006422	DQ578774	FR161977	chr9	115870734	115870764	contained within NONHSAG053228 (-)	NONHSAG053228 (-)
hsa_piR_006426	DQ578783	FR329966	chr17	19355694	19355720	intron of NONHSAG021113 (-)	NONHSAG021113 (-)
hsa_piR_006516	DQ578909	FR113824	chr17	28808191	28808220	contained within NONHSAG021397 (+)	NONHSAG021397 (+)
hsa_piR_006687	DQ579145	FR161271	chr3	33482589	33482618	intron of NONHSAG034725 (-)	NONHSAG034725 (-)
hsa_piR_006833	DQ579321	FR038201	chr10	114581382	114581410	contained within NONHSAG006890 (+)	NONHSAG006890 (+)
hsa_piR_006881	DQ579384	FR060732	chr4	7032726	7032752	contained within NONHSAG037411 (-)	NONHSAG037411 (-)
hsa_piR_006927	DQ579443	FR095245	chr6	33859212	33859243	contained within NONHSAG043616 (-) , contained within NONHSAG043619 (+) , intron of NONHSAG043616 (-)	NONHSAG043619 (+)
hsa_piR_007150	DQ579752	FR265415	chr6	31324486	31324517	contained within NONHSAG043471 (-) , contained within NONHSAG043472 (+)	NONHSAG043472 (+)
hsa_piR_007232	DQ579855	FR004361	chr5	132203288	132203316	intron of NONHSAG041540 (+)	NONHSAG041540 (+)
hsa_piR_007297	DQ579944	FR354208	chr7	92086995	92087021	intron of NONHSAG048201 (+)	NONHSAG048201 (+)
hsa_piR_007309	DQ579965	FR150163	chr19	17432827	17432853	intron of NONHSAG025079 (+)	NONHSAG025079 (+)
hsa_piR_007363	DQ580039	FR328873	chr4	119552592	119552622	contained within NONHSAG038732 (+)	NONHSAG038732 (+)
hsa_piR_007399	DQ580084	FR037889	chr19	15365042	15365072	intron of NONHSAG024979 (+)	NONHSAG024979 (+)
hsa_piR_007418	DQ580105	FR283336	chr19	1271196	1271225	contained within NONHSAG024351 (+)	NONHSAG024351 (+)
hsa_piR_007767	DQ580575	FR208892	chr12	123350786	123350816	intron of NONHSAG012590 (+)	NONHSAG012590 (+)
hsa_piR_007771	DQ580579	FR179883	chr20	17614143	17614171	contained within NONHSAG031342 (-)	NONHSAG031342 (-)
hsa_piR_007889	DQ580732	FR339753	chr17	28958848	28958878	contained within NONHSAG021404 (+) , intron of NONHSAG021404 (+)	NONHSAG021404 (+)
hsa_piR_007896	DQ580740	FR236611	chr3	49568429	49568456	contained within NONHSAG035072 (+) , contained within NONHSAG035073 (-)	NONHSAG035073 (-)
hsa_piR_007981	DQ580856	FR062819	chr11	74551282	74551312	intron of NONHSAG009075 (-)	NONHSAG009075 (-)
hsa_piR_008112	DQ581031	FR210409	chr9	96938634	96938666	contained within NONHSAG052890 (+) , intron of NONHSAG052890 (+)	NONHSAG052890 (+)
hsa_piR_008113	DQ581032	FR072386	chr9	96938243	96938273	contained within NONHSAG052890 (+) , intron of NONHSAG052890 (+)	NONHSAG052890 (+)
hsa_piR_008114	DQ581033	FR271551	chr21	17912157	17912189	intron of NONHSAG032423 (+)	NONHSAG032423 (+)
hsa_piR_008227	DQ581178	FR056876	chr7	128095697	128095725	contained within NONHSAG048743 (+)	NONHSAG048743 (+)
hsa_piR_008235	DQ581186	FR389622	chr11	67376036	67376062	contained within NONHSAG008815 (+) , region overlaps with 78.21782178217822% of NONHSAG008815 (+)	NONHSAG008815 (+)
hsa_piR_008290	DQ581263	FR242239	chr3	15481218	15481245	intron of NONHSAG034527 (-)	NONHSAG034527 (-)
hsa_piR_008408	DQ581412	FR181846	chr15	99670738	99670769	intron of NONHSAG018061 (-)	NONHSAG018061 (-)
hsa_piR_008527	DQ581578	FR289588	chr8	28920213	28920239	contained within NONHSAG049864 (-) , contained within NONHSAG049868 (+) , intron of NONHSAG049868 (+)	NONHSAG049868 (+)
hsa_piR_008624	DQ581708	FR220602	chr12	9519550	9519580	intron of NONHSAG010445 (-), intron of NONHSAG010446 (+)	NONHSAG010446 (+)
hsa_piR_008660	DQ581762	FR372762	chr21	36794355	36794383	intron of NONHSAG032748 (-)	NONHSAG032748 (-)
hsa_piR_008663	DQ581765	FR120648	chr1	142674003	142674029	intron of NONHSAG002628 (+), intron of NONHSAG002629 (-)	NONHSAG002629 (-)
hsa_piR_008683	DQ581788	FR350128	chr3	113569548	113569574	intron of NONHSAG035773 (+)	NONHSAG035773 (+)
hsa_piR_008696	DQ581803	FR013159	chr16	70191625	70191652	intron of NONHSAG019852 (-)	NONHSAG019852 (-)
hsa_piR_008764	DQ581894	FR380004	chr8	12486366	12486392	intron of NONHSAG049579 (-)	NONHSAG049579 (-)
hsa_piR_008965	DQ582152	FR029085	chr6	30179234	30179260	intron of NONHSAG043402 (-)	NONHSAG043402 (-)
hsa_piR_009017	DQ582219	FR308866	chr3	101295511	101295537	intron of NONHSAG035610 (+)	NONHSAG035610 (+)
hsa_piR_009118	DQ582350	FR330648	chr22	41609893	41609919	contained within NONHSAG034008 (-) , intron of NONHSAG034008 (-)	NONHSAG034008 (-)
hsa_piR_009190	DQ593478	FR276944	chr19	35306066	35306097	intron of NONHSAG025535 (-)	NONHSAG025535 (-)
hsa_piR_009206	DQ582470	FR200521	chr16	29819936	29819966	contained within NONHSAG019050 (+) , region overlaps with 30.693069306930692% of NONHSAG019051 (-) , region overlaps with 34.653465346534652% of NONHSAG019051 (-)	NONHSAG019051 (-)
hsa_piR_009228	DQ582496	FR138938	chr17	19355690	19355716	intron of NONHSAG021113 (-)	NONHSAG021113 (-)
hsa_piR_009253	DQ582524	FR382000	chr1	121139073	121139099	intron of NONHSAG002612 (-)	NONHSAG002612 (-)
hsa_piR_009265	DQ582536	FR163199	chr5	85916357	85916383	intron of NONHSAG040937 (+)	NONHSAG040937 (+)
hsa_piR_009295	DQ582567	FR192676	chr17	8029064	8029093	contained within NONHSAG020749 (-)	NONHSAG020749 (-)
hsa_piR_009495	DQ582818	FR273393	chr6	126965045	126965073	intron of NONHSAG044781 (-)	NONHSAG044781 (-)
hsa_piR_009502	DQ582827	FR314589	chr19	1383621	1383647	intron of NONHSAG024361 (+)	NONHSAG024361 (+)
hsa_piR_009580	DQ582923	FR264636	chr12	53691656	53691683	contained within NONHSAG011229 (+)	NONHSAG011229 (+)
hsa_piR_009587	DQ582932	FR259012	chr2	238950358	238950387	contained within NONHSAG030930 (+)	NONHSAG030930 (+)
hsa_piR_009740	DQ583124	FR262494	chr9	125876051	125876081	contained within NONHSAG053387 (-) , intron of NONHSAG053387 (-)	NONHSAG053387 (-)
hsa_piR_009890	DQ583313	FR012087	chr19	58836648	58836675	contained within NONHSAG026717 (-) , intron of NONHSAG026717 (-)	NONHSAG026717 (-)
hsa_piR_009913	DQ583344	FR301810	chr5	68920896	68920923	intron of NONHSAG040620 (-)	NONHSAG040620 (-)
hsa_piR_009914	DQ583345	FR021771	chr16	69373967	69373993	intron of NONHSAG019829 (+)	NONHSAG019829 (+)
hsa_piR_010318	DQ583897	FR401546	chr4	56294611	56294637	contained within NONHSAG037979 (-)	NONHSAG037979 (-)
hsa_piR_010370	DQ583960	FR295073	chr11	74721118	74721148	contained within NONHSAG009084 (+)	NONHSAG009084 (+)
hsa_piR_010422	DQ584039	FR327018	chr15	20688739	20688768	contained within NONHSAG016206 (-)	NONHSAG016206 (-)
hsa_piR_010489	DQ584127	FR077610	chr11	73118608	73118634	intron of NONHSAG009022 (+)	NONHSAG009022 (+)
hsa_piR_010503	DQ584144	FR156696	chr6	30691723	30691753	intron of NONHSAG043429 (+)	NONHSAG043429 (+)
hsa_piR_010541	DQ584197	FR372325	chr9	136217701	136217733	intron of NONHSAG053692 (+)	NONHSAG053692 (+)
hsa_piR_010819	DQ584594	FR379820	chr10	126308801	126308831	contained within NONHSAG007112 (+) , intron of NONHSAG007112 (+)	NONHSAG007112 (+)
hsa_piR_010857	DQ584644	FR281396	chr9	96212800	96212828	contained within NONHSAG052881 (-)	NONHSAG052881 (-)
hsa_piR_010960	DQ584788	FR248231	chr9	139335941	139335971	contained within NONHSAG053794 (-)	NONHSAG053794 (-)
hsa_piR_011063	DQ584925	FR175971	chr3	129225342	129225371	contained within NONHSAG036057 (-)	NONHSAG036057 (-)
hsa_piR_011078	DQ584944	FR042399	chr10	37554773	37554801	intron of NONHSAG005629 (+)	NONHSAG005629 (+)
hsa_piR_011181	DQ585088	FR338565	chr4	106406015	106406042	contained within NONHSAG038568 (-)	NONHSAG038568 (-)
hsa_piR_011209	DQ585128	FR232163	chr12	121138848	121138880	contained within NONHSAG012529 (-)	NONHSAG012529 (-)
hsa_piR_011300	DQ585261	FR167222	chr3	101295727	101295754	intron of NONHSAG035610 (+)	NONHSAG035610 (+)
hsa_piR_011465	DQ585499	FR311134	chr17	43593182	43593209	contained within NONHSAG021992 (-) , intron of NONHSAG021989 (+), intron of NONHSAG021990 (-)	NONHSAG021992 (-)
hsa_piR_011496	DQ585569	FR372796	chr17	79477604	79477634	intron of NONHSAG023002 (-)	NONHSAG023002 (-)
hsa_piR_011516	DQ585597	FR289196	chr4	2906567	2906597	contained within NONHSAG037318 (+)	NONHSAG037318 (+)
hsa_piR_011537	DQ585628	FR338575	chr6	31321706	31321732	contained within NONHSAG043466 (-) , intron of NONHSAG043466 (-)	NONHSAG043466 (-)
hsa_piR_011677	DQ585806	FR125220	chr22	37745065	37745095	intron of NONHSAG033866 (-)	NONHSAG033866 (-)
hsa_piR_011866	DQ586047	FR271807	chr19	35344028	35344058	contained within NONHSAG025537 (+) , intron of NONHSAG025539 (-)	NONHSAG025539 (-)
hsa_piR_011975	DQ586191	FR404028	chr2	128602159	128602185	contained within NONHSAG029202 (-) , intron of NONHSAG029202 (-)	NONHSAG029202 (-)
hsa_piR_012143	DQ586407	FR196738	chr16	71888212	71888241	contained within NONHSAG019905 (+) , intron of NONHSAG019904 (+)	NONHSAG019905 (+)
hsa_piR_012257	DQ586573	FR254689	chr12	122354315	122354341	contained within NONHSAG012560 (+) , intron of NONHSAG012560 (+)	NONHSAG012560 (+)
hsa_piR_012331	DQ586682	FR289742	chr3	15090072	15090100	contained within NONHSAG034512 (+) , intron of NONHSAG034511 (-)	NONHSAG034512 (+)
hsa_piR_012354	DQ586716	FR048434	chr3	45721501	45721528	contained within NONHSAG034935 (-)	NONHSAG034935 (-)
hsa_piR_012373	DQ586744	FR262463	chr17	66123421	66123450	contained within NONHSAG022581 (+) , contained within NONHSAG022582 (-) , intron of NONHSAG022581 (+)	NONHSAG022582 (-)
hsa_piR_012443	DQ586832	FR266320	chr6	27198343	27198373	contained within NONHSAG043274 (+)	NONHSAG043274 (+)
hsa_piR_012503	DQ586914	FR202603	chr20	62564678	62564707	intron of NONHSAG032315 (+)	NONHSAG032315 (+)
hsa_piR_012559	DQ586988	FR214942	chr19	45918122	45918150	intron of NONHSAG026036 (-)	NONHSAG026036 (-)
hsa_piR_012803	DQ587339	FR262257	chr5	111497407	111497433	intron of NONHSAG041241 (+)	NONHSAG041241 (+)
hsa_piR_012916	DQ587503	FR365172	chr19	3984235	3984262	contained within NONHSAG024502 (-)	NONHSAG024502 (-)
hsa_piR_012949	DQ587547	FR246378	chr15	89018394	89018420	contained within NONHSAG017795 (+)	NONHSAG017795 (+)
hsa_piR_012958	DQ587560	FR257376	chr1	16785550	16785578	contained within NONHSAG000471 (-)	NONHSAG000471 (-)
hsa_piR_012986	DQ587601	FR226352	chr9	136891888	136891920	contained within NONHSAG053716 (+) , intron of NONHSAG053716 (+)	NONHSAG053716 (+)
hsa_piR_012992	DQ587608	FR006585	chr10	73578825	73578855	contained within NONHSAG006163 (-)	NONHSAG006163 (-)
hsa_piR_013066	DQ587711	FR242324	chr2	220144556	220144586	intron of NONHSAG030571 (+)	NONHSAG030571 (+)
hsa_piR_013233	DQ587933	FR286823	chr19	41313316	41313346	intron of NONHSAG025849 (+)	NONHSAG025849 (+)
hsa_piR_013281	DQ587996	FR028590	chr22	37760638	37760668	intron of NONHSAG033866 (-)	NONHSAG033866 (-)
hsa_piR_013306	DQ588040	FR132045	chr8	56986428	56986460	contained within NONHSAG050273 (-) , intron of NONHSAG050272 (+), intron of NONHSAG050273 (-)	NONHSAG050273 (-)
hsa_piR_013577	DQ588525	FR377107	chr8	99057239	99057266	contained within NONHSAG050843 (-) , intron of NONHSAG050843 (-)	NONHSAG050843 (-)
hsa_piR_013624	DQ588594	FR174852	chr11	85195039	85195066	intron of NONHSAG009256 (-)	NONHSAG009256 (-)
hsa_piR_013678	DQ588677	FR108755	chr15	76031603	76031629	contained within NONHSAG017485 (-) , intron of NONHSAG017485 (-), intron of NONHSAG017486 (+)	NONHSAG017486 (+)
hsa_piR_013801	DQ588856	FR145949	chr9	115870512	115870544	contained within NONHSAG053228 (-)	NONHSAG053228 (-)
hsa_piR_013820	DQ588877	FR397043	chr17	4870225	4870252	intron of NONHSAG020606 (-)	NONHSAG020606 (-)
hsa_piR_013902	DQ588986	FR047738	chr5	43067276	43067302	contained within NONHSAG040296 (-) , contained within NONHSAG040302 (+) , intron of NONHSAG040296 (-), intron of NONHSAG040302 (+)	NONHSAG040302 (+)
hsa_piR_013924	DQ589015	FR070691	chr19	35305713	35305743	intron of NONHSAG025535 (-)	NONHSAG025535 (-)
hsa_piR_014041	DQ589188	FR095987	chr1	17733682	17733713	intron of NONHSAG000512 (+)	NONHSAG000512 (+)
hsa_piR_014423	DQ589749	FR151761	chr10	43187135	43187165	contained within NONHSAG005691 (-) , intron of NONHSAG005691 (-), region overlaps with 99.009900990099013% of NONHSAG005691 (-)	NONHSAG005691 (-)
hsa_piR_014587	DQ589977	FR175179	chr17	79479329	79479358	intron of NONHSAG023002 (-)	NONHSAG023002 (-)
hsa_piR_014819	DQ590277	FR297333	chr1	232549101	232549127	intron of NONHSAG004640 (-)	NONHSAG004640 (-)
hsa_piR_014867	DQ590335	FR178088	chrX	16870931	16870957	contained within NONHSAG054098 (-)	NONHSAG054098 (-)
hsa_piR_014982	DQ590492	FR171578	chr9	135895678	135895706	intron of NONHSAG053677 (-)	NONHSAG053677 (-)
hsa_piR_015026	DQ590548	FR063016	chr4	101689732	101689759	intron of NONHSAG038507 (-)	NONHSAG038507 (-)
hsa_piR_015099	DQ590642	FR157961	chr19	42364858	42364884	contained within NONHSAG025884 (+)	NONHSAG025884 (+)
hsa_piR_015205	DQ590773	FR158767	chr17	66123426	66123452	contained within NONHSAG022581 (+) , contained within NONHSAG022582 (-) , intron of NONHSAG022581 (+)	NONHSAG022582 (-)
hsa_piR_015249	DQ590830	FR063901	chr6	26327815	26327841	intron of NONHSAG043239 (-)	NONHSAG043239 (-)
hsa_piR_015324	DQ590938	FR188731	chr16	29819962	29819991	contained within NONHSAG019050 (+) , contained within NONHSAG019051 (-)	NONHSAG019051 (-)
hsa_piR_015350	DQ590969	FR101723	chr20	3309207	3309234	intron of NONHSAG031153 (-)	NONHSAG031153 (-)
hsa_piR_015476	DQ591143	FR258764	chr16	29819001	29819031	contained within NONHSAG019049 (-)	NONHSAG019049 (-)
hsa_piR_015487	DQ591161	FR357223	chr1	1046354	1046382	intron of NONHSAG000072 (-)	NONHSAG000072 (-)
hsa_piR_015493	DQ591173	FR027201	chr22	37760635	37760661	intron of NONHSAG033866 (-)	NONHSAG033866 (-)
hsa_piR_015584	DQ591293	FR275022	chr9	115870737	115870766	contained within NONHSAG053228 (-)	NONHSAG053228 (-)
hsa_piR_015678	DQ591424	FR250166	chr19	1272899	1272926	contained within NONHSAG024351 (+)	NONHSAG024351 (+)
hsa_piR_015774	DQ591554	FR397867	chr22	26908655	26908682	contained within NONHSAG033584 (+)	NONHSAG033584 (+)
hsa_piR_015825	DQ591627	FR092676	chrX	75365043	75365070	contained within NONHSAG054825 (-)	NONHSAG054825 (-)
hsa_piR_015833	DQ583557	FR150489	chr1	179556492	179556522	contained within NONHSAG003601 (-)	NONHSAG003601 (-)
hsa_piR_015971	DQ591812	FR121850	chr6	31612731	31612760	contained within NONHSAG043503 (-) , intron of NONHSAG043500 (-)	NONHSAG043503 (-)
hsa_piR_016032	DQ591888	FR217841	chr17	20904827	20904853	intron of NONHSAG021181 (+)	NONHSAG021181 (+)
hsa_piR_016239	DQ592146	FR142387	chr1	17216204	17216231	contained within NONHSAG000499 (-) , intron of NONHSAG000499 (-)	NONHSAG000499 (-)
hsa_piR_016240	DQ592148	FR325429	chr19	1383594	1383623	contained within NONHSAG024361 (+)	NONHSAG024361 (+)
hsa_piR_016505	DQ592739	FR317435	chr11	74549565	74549594	intron of NONHSAG009075 (-)	NONHSAG009075 (-)
hsa_piR_016530	DQ592767	FR273157	chr16	69360579	69360608	intron of NONHSAG019828 (-)	NONHSAG019828 (-)
hsa_piR_016664	DQ592938	FR332156	chr17	37009221	37009248	contained within NONHSAG021674 (-) , intron of NONHSAG021674 (-)	NONHSAG021674 (-)
hsa_piR_016677	DQ592953	FR264309	chr2	206218953	206218983	intron of NONHSAG030320 (+)	NONHSAG030320 (+)
hsa_piR_016735	DQ593039	FR309514	chr6	4428286	4428317	intron of NONHSAG042870 (+)	NONHSAG042870 (+)
hsa_piR_016742	DQ593049	FR395306	chr1	145395563	145395592	contained within NONHSAG002697 (+)	NONHSAG002697 (+)
hsa_piR_016746	DQ593053	FR194863	chr9	134371511	134371542	contained within NONHSAG053646 (+)	NONHSAG053646 (+)
hsa_piR_016823	DQ593152	FR348948	chr9	139336170	139336200	contained within NONHSAG053794 (-)	NONHSAG053794 (-)
hsa_piR_016906	DQ593286	FR285357	chr12	1702077	1702107	contained within NONHSAG010166 (-)	NONHSAG010166 (-)
hsa_piR_016910	DQ593295	FR129496	chr12	104659439	104659471	intron of NONHSAG012139 (+), intron of NONHSAG012140 (-)	NONHSAG012140 (-)
hsa_piR_016931	DQ593332	FR029743	chr14	77787401	77787427	contained within NONHSAG015547 (+)	NONHSAG015547 (+)
hsa_piR_016945	DQ593356	FR312365	chr1	145395561	145395591	contained within NONHSAG002697 (+)	NONHSAG002697 (+)
hsa_piR_016946	DQ593358	FR084131	chr19	1383590	1383616	contained within NONHSAG024361 (+)	NONHSAG024361 (+)
hsa_piR_016963	DQ593398	FR301191	chr14	101416208	101416236	intron of NONHSAG015931 (+)	NONHSAG015931 (+)
hsa_piR_016964	DQ593401	FR003110	chr9	139335318	139335350	contained within NONHSAG053794 (-)	NONHSAG053794 (-)
hsa_piR_016975	DQ593414	FR297613	chr19	49994163	49994191	contained within NONHSAG026242 (+) , intron of NONHSAG026242 (+)	NONHSAG026242 (+)
hsa_piR_017033	DQ593538	FR344796	chr20	17943354	17943384	contained within NONHSAG031351 (-) , intron of NONHSAG031350 (-)	NONHSAG031351 (-)
hsa_piR_017092	DQ593619	FR240287	chr11	9801669	9801700	contained within NONHSAG007631 (+) , intron of NONHSAG007631 (+)	NONHSAG007631 (+)
hsa_piR_017104	DQ593636	FR025321	chr6	133137965	133137994	intron of NONHSAG044866 (+)	NONHSAG044866 (+)
hsa_piR_017178	DQ593744	FR132879	chr18	47017686	47017717	contained within NONHSAG023838 (-) , intron of NONHSAG023837 (+), intron of NONHSAG023838 (-)	NONHSAG023838 (-)
hsa_piR_017184	DQ593752	FR326119	chr13	45911716	45911744	intron of NONHSAG013412 (-)	NONHSAG013412 (-)
hsa_piR_017194	DQ593767	FR064000	chr18	47018067	47018099	contained within NONHSAG023838 (-) , intron of NONHSAG023837 (+), intron of NONHSAG023838 (-)	NONHSAG023838 (-)
hsa_piR_017373	DQ594017	FR118220	chr19	49120615	49120644	contained within NONHSAG026175 (-)	NONHSAG026175 (-)
hsa_piR_017458	DQ598645	FR228545	chr1	31441014	31441041	intron of NONHSAG000888 (-)	NONHSAG000888 (-)
hsa_piR_017576	DQ594273	FR002829	chr11	93268751	93268777	intron of NONHSAG009368 (-)	NONHSAG009368 (-)
hsa_piR_017809	DQ594577	FR248059	chr1	44436747	44436774	contained within NONHSAG001251 (+)	NONHSAG001251 (+)
hsa_piR_017820	DQ594605	FR358302	chr9	115869374	115869403	contained within NONHSAG053228 (-)	NONHSAG053228 (-)
hsa_piR_018008	DQ594822	FR148775	chr13	27828748	27828777	intron of NONHSAG013078 (+)	NONHSAG013078 (+)
hsa_piR_018157	DQ595013	FR173476	chr1	16722873	16722900	contained within NONHSAG000469 (+)	NONHSAG000469 (+)
hsa_piR_018165	DQ595023	FR249679	chr14	103804181	103804210	intron of NONHSAG016010 (+)	NONHSAG016010 (+)
hsa_piR_018292	DQ595186	FR310293	chr18	47015647	47015678	intron of NONHSAG023837 (+), intron of NONHSAG023838 (-)	NONHSAG023838 (-)
hsa_piR_018314	DQ595212	FR274043	chr10	102746113	102746139	intron of NONHSAG006694 (-)	NONHSAG006694 (-)
hsa_piR_018339	DQ595243	FR306257	chr11	59342881	59342910	intron of NONHSAG008404 (+)	NONHSAG008404 (+)
hsa_piR_018395	DQ595307	FR373335	chr15	99506675	99506702	intron of NONHSAG018057 (-)	NONHSAG018057 (-)
hsa_piR_018430	DQ595353	FR202218	chr5	81374365	81374395	contained within NONHSAG040884 (+)	NONHSAG040884 (+)
hsa_piR_018462	DQ595397	FR337646	chr12	100559437	100559466	contained within NONHSAG012055 (-) , intron of NONHSAG012055 (-)	NONHSAG012055 (-)
hsa_piR_018569	DQ595533	FR013124	chr4	101689728	101689757	intron of NONHSAG038507 (-)	NONHSAG038507 (-)
hsa_piR_018747	DQ595763	FR301184	chr20	5454612	5454642	contained within NONHSAG031200 (+) , region overlaps with 41.935483870967744% of NONHSAG031200 (+)	NONHSAG031200 (+)
hsa_piR_018780	DQ595807	FR114004	chr17	74557241	74557269	intron of NONHSAG022825 (+)	NONHSAG022825 (+)
hsa_piR_018878	DQ595935	FR273570	chr15	99506141	99506171	intron of NONHSAG018057 (-)	NONHSAG018057 (-)
hsa_piR_019050	DQ596155	FR293713	chr15	66795149	66795177	contained within NONHSAG017225 (-) , intron of NONHSAG017225 (-)	NONHSAG017225 (-)
hsa_piR_019068	DQ596183	FR203545	chr11	85195042	85195070	intron of NONHSAG009256 (-)	NONHSAG009256 (-)
hsa_piR_019102	DQ596225	FR245310	chr14	101450249	101450279	intron of NONHSAG015932 (+)	NONHSAG015932 (+)
hsa_piR_019122	DQ596252	FR124954	chr6	33859211	33859242	contained within NONHSAG043616 (-) , contained within NONHSAG043619 (+) , intron of NONHSAG043616 (-)	NONHSAG043619 (+)
hsa_piR_019138	DQ596269	FR186494	chr19	35306069	35306099	intron of NONHSAG025535 (-)	NONHSAG025535 (-)
hsa_piR_019166	DQ596306	FR267761	chr14	101419687	101419718	intron of NONHSAG015931 (+)	NONHSAG015931 (+)
hsa_piR_019167	DQ596309	FR309811	chr14	101364258	101364286	contained within NONHSAG015927 (+) , intron of NONHSAG015927 (+)	NONHSAG015927 (+)
hsa_piR_019168	DQ596311	FR184142	chr14	101409789	101409820	intron of NONHSAG015931 (+)	NONHSAG015931 (+)
hsa_piR_019169	DQ596314	FR060041	chr14	101396257	101396288	intron of NONHSAG015927 (+)	NONHSAG015927 (+)
hsa_piR_019201	DQ596354	FR028698	chr14	101416171	101416202	intron of NONHSAG015931 (+)	NONHSAG015931 (+)
hsa_piR_019224	DQ596390	FR004819	chr14	101416206	101416237	intron of NONHSAG015931 (+)	NONHSAG015931 (+)
hsa_piR_019269	DQ596455	FR018856	chr6	33859209	33859238	contained within NONHSAG043616 (-) , contained within NONHSAG043619 (+) , intron of NONHSAG043616 (-)	NONHSAG043619 (+)
hsa_piR_019313	DQ596523	FR299964	chr16	23680877	23680903	contained within NONHSAG018904 (+)	NONHSAG018904 (+)
hsa_piR_019354	DQ596587	FR006894	chr11	2985097	2985123	intron of NONHSAG007440 (-)	NONHSAG007440 (-)
hsa_piR_019387	DQ596627	FR122205	chr2	128644132	128644161	contained within NONHSAG029205 (+)	NONHSAG029205 (+)
hsa_piR_019420	DQ596670	FR026913	chr2	101889481	101889508	region overlaps with 39.960039960039964% of NONHSAG028730 (-)	NONHSAG028730 (-)
hsa_piR_019574	DQ596863	FR007639	chr14	101449264	101449295	intron of NONHSAG015932 (+)	NONHSAG015932 (+)
hsa_piR_019675	DQ596992	FR360876	chr14	90341397	90341425	intron of NONHSAG015674 (-), intron of NONHSAG015682 (-), intron of NONHSAG015684 (-)	NONHSAG015684 (-)
hsa_piR_019746	DQ597098	FR082681	chr5	177573203	177573233	contained within NONHSAG042391 (+) , intron of NONHSAG042391 (+)	NONHSAG042391 (+)
hsa_piR_019912	DQ597341	FR233507	chr19	45981915	45981945	intron of NONHSAG026036 (-)	NONHSAG026036 (-)
hsa_piR_019914	DQ597347	FR350412	chr1	145395562	145395594	contained within NONHSAG002697 (+)	NONHSAG002697 (+)
hsa_piR_019990	DQ597458	FR038115	chr19	38755610	38755638	contained within NONHSAG025724 (+)	NONHSAG025724 (+)
hsa_piR_020305	DQ597887	FR018916	chr19	49994431	49994457	contained within NONHSAG026242 (+) , intron of NONHSAG026242 (+)	NONHSAG026242 (+)
hsa_piR_020323	DQ597913	FR049768	chr19	35305523	35305553	intron of NONHSAG025535 (-)	NONHSAG025535 (-)
hsa_piR_020362	DQ597968	FR007267	chrX	3756465	3756491	intron of NONHSAG053955 (+), intron of NONHSAG053956 (-)	NONHSAG053956 (-)
hsa_piR_020380	DQ597996	FR111293	chr7	129845216	129845246	intron of NONHSAG048795 (+)	NONHSAG048795 (+)
hsa_piR_020391	DQ598016	FR092662	chr8	122827871	122827898	intron of NONHSAG051144 (+)	NONHSAG051144 (+)
hsa_piR_020430	DQ598072	FR312123	chr2	55200190	55200220	contained within NONHSAG027790 (-)	NONHSAG027790 (-)
hsa_piR_020466	DQ598130	FR372135	chr3	131198049	131198077	contained within NONHSAG036100 (-)	NONHSAG036100 (-)
hsa_piR_020499	DQ598183	FR291502	chr4	124430046	124430076	intron of NONHSAG038815 (+)	NONHSAG038815 (+)
hsa_piR_020500	DQ598190	FR151677	chr6	28574932	28574964	intron of NONHSAG043316 (-)	NONHSAG043316 (-)
hsa_piR_020619	DQ598378	FR218973	chr1	28906275	28906307	contained within NONHSAG000840 (-) , intron of NONHSAG000840 (-)	NONHSAG000840 (-)
hsa_piR_020657	DQ598428	FR131044	chr17	74557194	74557226	intron of NONHSAG022825 (+)	NONHSAG022825 (+)
hsa_piR_020668	DQ598445	FR310126	chr11	85195028	85195056	intron of NONHSAG009256 (-)	NONHSAG009256 (-)
hsa_piR_020763	DQ598581	FR032220	chr19	59092634	59092660	contained within NONHSAG026743 (+) , intron of NONHSAG026744 (+)	NONHSAG026744 (+)
hsa_piR_020809	DQ598639	FR125666	chr19	1383595	1383625	contained within NONHSAG024361 (+)	NONHSAG024361 (+)
hsa_piR_020813	DQ598646	FR236484	chr1	31441012	31441042	intron of NONHSAG000888 (-)	NONHSAG000888 (-)
hsa_piR_020814	DQ598650	FR319300	chr22	39709881	39709913	contained within NONHSAG033961 (-)	NONHSAG033961 (-)
hsa_piR_020815	DQ598651	FR019019	chr15	25227141	25227171	contained within NONHSAG016302 (+) , region overlaps with 59.405940594059402% of NONHSAG016302 (+)	NONHSAG016302 (+)
hsa_piR_020828	DQ598675	FR082269	chr2	149639389	149639420	intron of NONHSAG029503 (-)	NONHSAG029503 (-)
hsa_piR_020898	DQ598759	FR395384	chr11	62292211	62292238	contained within NONHSAG008515 (+) , intron of NONHSAG008515 (+)	NONHSAG008515 (+)
hsa_piR_020930	DQ598797	FR216610	chr19	35305954	35305983	intron of NONHSAG025535 (-)	NONHSAG025535 (-)
hsa_piR_020994	DQ598874	FR403133	chr12	54417271	54417301	intron of NONHSAG011269 (+)	NONHSAG011269 (+)
hsa_piR_021119	DQ599029	FR210836	chr15	99506692	99506720	intron of NONHSAG018057 (-)	NONHSAG018057 (-)
hsa_piR_021145	DQ599058	FR184152	chr4	106406465	106406491	contained within NONHSAG038568 (-)	NONHSAG038568 (-)
hsa_piR_021190	DQ599117	FR372219	chr19	1383597	1383624	contained within NONHSAG024361 (+)	NONHSAG024361 (+)
hsa_piR_021196	DQ599124	FR314065	chr17	45126715	45126744	contained within NONHSAG022029 (+) , contained within NONHSAG022030 (-) , intron of NONHSAG022030 (-)	NONHSAG022030 (-)
hsa_piR_021257	DQ599197	FR231658	chr8	146066941	146066970	contained within NONHSAG051582 (-)	NONHSAG051582 (-)
hsa_piR_021264	DQ599206	FR294429	chr16	9202764	9202790	contained within NONHSAG018538 (+)	NONHSAG018538 (+)
hsa_piR_021440	DQ599431	FR126861	chr9	115869371	115869400	contained within NONHSAG053228 (-)	NONHSAG053228 (-)
hsa_piR_021462	DQ599459	FR135042	chr13	92003009	92003039	contained within NONHSAG013949 (+) , intron of NONHSAG013949 (+)	NONHSAG013949 (+)
hsa_piR_021580	DQ599602	FR189877	chr19	53101793	53101819	contained within NONHSAG026419 (+) , intron of NONHSAG026420 (-)	NONHSAG026420 (-)
hsa_piR_021663	DQ599699	FR187258	chr10	79529226	79529253	intron of NONHSAG006296 (+)	NONHSAG006296 (+)
hsa_piR_021696	DQ599738	FR053165	chr1	121139450	121139479	intron of NONHSAG002612 (-)	NONHSAG002612 (-)
hsa_piR_021983	DQ600112	FR347836	chr16	30078910	30078937	contained within NONHSAG019069 (+)	NONHSAG019069 (+)
hsa_piR_022114	DQ600289	FR077664	chr17	79478424	79478454	intron of NONHSAG023002 (-)	NONHSAG023002 (-)
hsa_piR_022128	DQ600306	FR005852	chr4	11319826	11319856	intron of NONHSAG037495 (+)	NONHSAG037495 (+)
hsa_piR_022236	DQ600446	FR348194	chr6	29795900	29795930	contained within NONHSAG043375 (+)	NONHSAG043375 (+)
hsa_piR_022518	DQ600809	FR222739	chr20	5176442	5176469	contained within NONHSAG031193 (-) , contained within NONHSAG031194 (+)	NONHSAG031194 (+)
hsa_piR_022596	DQ600914	FR064171	chr17	34244535	34244563	contained within NONHSAG021575 (-)	NONHSAG021575 (-)
hsa_piR_022628	DQ600952	FR197360	chr1	145395543	145395575	contained within NONHSAG002697 (+)	NONHSAG002697 (+)
hsa_piR_022650	DQ600994	FR313154	chr1	94313163	94313190	contained within NONHSAG002095 (+) , intron of NONHSAG002095 (+)	NONHSAG002095 (+)
hsa_piR_022676	DQ601030	FR358239	chr19	15359549	15359578	intron of NONHSAG024979 (+)	NONHSAG024979 (+)
hsa_piR_022700	DQ601060	FR218180	chr6	26522772	26522800	contained within NONHSAG043250 (+)	NONHSAG043250 (+)
hsa_piR_022758	DQ601132	FR055454	chr3	58305066	58305093	contained within NONHSAG035276 (+)	NONHSAG035276 (+)
hsa_piR_022794	DQ601179	FR155906	chr14	70235681	70235710	contained within NONHSAG015336 (+)	NONHSAG015336 (+)
hsa_piR_022820	DQ601211	FR124960	chr19	58774388	58774417	intron of NONHSAG026712 (-)	NONHSAG026712 (-)
hsa_piR_022880	DQ601282	FR042797	chr19	44289776	44289805	contained within NONHSAG025953 (-)	NONHSAG025953 (-)
hsa_piR_023101	DQ592638	FR387750	chr11	111383674	111383703	contained within NONHSAG009594 (+)	NONHSAG009594 (+)
hsa_piR_023110	DQ592643	FR045404	chr11	74721111	74721141	contained within NONHSAG009084 (+)	NONHSAG009084 (+)
hsa_piR_023347	DQ601927	FR379044	chr16	69398392	69398418	intron of NONHSAG019830 (-)	NONHSAG019830 (-)
contained within * = exons

## Sheet: C.piRNAs - tRNAs
S1 Table. Distribution of piRNAs in human genome
piRNA bank ID	NCBI accession ID	fRNA db ID	Chromosome	Start	Stop	Overlapping Features	Nearest Feature
hsa_piR_000794	DQ570992	FR389425	chr6	26556772	26556804	contained within chr6.trna13-LysCTT (+)	chr6.trna13-LysCTT (+)
hsa_piR_002468	DQ573323	FR015103	chr14	23398947	23398975	chr14.trna7-ArgACG (+)	chr14.trna7-ArgACG (+)
hsa_piR_004150	DQ575656	FR193490	chr1	7990381	7990408	region overlaps with 96.774193548387103% of chr1.trna137-Undet??? (-)	chr1.trna137-Undet??? (-)
hsa_piR_004800	DQ576604	FR366006	chr6	26569141	26569173	region overlaps with 77.227722772277232% of chr6.trna14-TyrGTA (+)	chr6.trna14-TyrGTA (+)
hsa_piR_004801	DQ576605	FR282830	chr14	21121260	21121292	contained within chr14.trna19-TyrGTA (-)	chr14.trna19-TyrGTA (-)
hsa_piR_005018	DQ576917	FR083488	chr6	26577393	26577421	contained within chr6.trna16-TyrGTA (+)	chr6.trna16-TyrGTA (+)
hsa_piR_005019	DQ576918	FR199370	chr2	27273711	27273739	contained within chr2.trna2-TyrGTA (+)	chr2.trna2-TyrGTA (+)
hsa_piR_005660	DQ577772	FR092065	chr14	74055535	74055563	region overlaps with 71.287128712871279% of chr14.trna12-LysTTT (-)	chr14.trna12-LysTTT (-)
hsa_piR_009295	DQ582567	FR192676	chr17	8029064	8029093	region overlaps with 87.096774193548384% of chr17.trna5-GlyGCC (+)	chr17.trna5-GlyGCC (+)
hsa_piR_009502	DQ582827	FR314589	chr19	1383621	1383647	region overlaps with 54.838709677419352% of chr19.trna1-AsnGTT (+)	chr19.trna1-AsnGTT (+)
hsa_piR_012443	DQ586832	FR266320	chr6	27198343	27198373	region overlaps with 66.336633663366342% of chr6.trna155-LeuTAA (-)	chr6.trna155-LeuTAA (-)
hsa_piR_012734	DQ587229	FR006200	chr6	28710757	28710786	contained within chr6.trna114-ArgCCG (-)	chr6.trna114-ArgCCG (-)
hsa_piR_016239	DQ592146	FR142387	chr1	17216204	17216231	contained within chr1.trna7-AsnGTT (+)	chr1.trna7-AsnGTT (+)
hsa_piR_016240	DQ592148	FR325429	chr19	1383594	1383623	contained within chr19.trna1-AsnGTT (+)	chr19.trna1-AsnGTT (+)
hsa_piR_016946	DQ593358	FR084131	chr19	1383590	1383616	contained within chr19.trna1-AsnGTT (+)	chr19.trna1-AsnGTT (+)
hsa_piR_017295	DQ593909	FR348365	chr14	21121264	21121290	contained within chr14.trna19-TyrGTA (-)	chr14.trna19-TyrGTA (-)
hsa_piR_019912	DQ597341	FR233507	chr19	45981915	45981945	contained within chr19.trna8-SeC(e)TCA (-)	chr19.trna8-SeC(e)TCA (-)
hsa_piR_019951	DQ597403	FR211132	chr6	27302809	27302841	contained within chr6.trna149-LysTTT (-)	chr6.trna149-LysTTT (-)
hsa_piR_020357	DQ597960	FR376321	chr6	27759179	27759206	contained within chr6.trna131-GlnCTG (-)	chr6.trna131-GlnCTG (-)
hsa_piR_020362	DQ597968	FR007267	chrX	3756465	3756491	contained within chrX.trna7-IleGAT (-)	chrX.trna7-IleGAT (-)
hsa_piR_020388	DQ598008	FR031587	chr11	75946910	75946940	contained within chr11.trna12-ProTGG (-)	chr11.trna12-ProTGG (-)
hsa_piR_020496	DQ598175	FR073364	chr2	27274081	27274111	contained within chr2.trna3-AlaAGC (+)	chr2.trna3-AlaAGC (+)
hsa_piR_020497	DQ598177	FR351180	chr6	28831502	28831534	contained within chr6.trna101-AlaAGC (-)	chr6.trna101-AlaAGC (-)
hsa_piR_020498	DQ598180	FR152253	chr15	80036996	80037023	contained within chr15.trna3-CysGCA (+)	chr15.trna3-CysGCA (+)
hsa_piR_020500	DQ598190	FR151677	chr6	28574932	28574964	region overlaps with 67.32673267326733% of chr6.trna65-AlaAGC (+)	chr6.trna65-AlaAGC (+)
hsa_piR_020541	DQ598252	FR006319	chr14	21093528	21093554	region overlaps with 71.287128712871279% of chr14.trna2-LeuTAG (+)	chr14.trna2-LeuTAG (+)
hsa_piR_020793	DQ598619	FR351329	chr6	28697095	28697126	contained within chr6.trna70-AlaCGC (+)	chr6.trna70-AlaCGC (+)
hsa_piR_020809	DQ598639	FR125666	chr19	1383595	1383625	contained within chr19.trna1-AsnGTT (+)	chr19.trna1-AsnGTT (+)
hsa_piR_021190	DQ599117	FR372219	chr19	1383597	1383624	contained within chr19.trna1-AsnGTT (+)	chr19.trna1-AsnGTT (+)
hsa_piR_021214	DQ599147	FR342067	chr17	8130315	8130346	contained within chr17.trna34-IleAAT (-)	chr17.trna34-IleAAT (-)
hsa_piR_022650	DQ600994	FR313154	chr1	94313163	94313190	contained within chr1.trna9-ArgTCT (+)	chr1.trna9-ArgTCT (+)
contained within * = exons

## Sheet: D.piRNAs - snoRNAs
S1 Table. Distribution of piRNAs in human genome
piRNA bank ID	NCBI accession ID	fRNA db ID	Chromosome	Start	Stop	Overlapping Features	Nearest Feature
hsa_piR_000552	DQ570687	FR218523	chr22	39715056	39715084	contained within snoRNA_SNORD43-201 (-)	snoRNA_SNORD43-201 (-)
hsa_piR_000560	DQ570698	FR016773	chr17	27047600	27047631	contained within snoRNA_SNORD42B-201 (+)	snoRNA_SNORD42B-201 (+)
hsa_piR_000801	DQ570999	FR132358	chr17	74557718	74557750	SNORD1A (+), intron of SNHG16 (+)	SNORD1A (+)
hsa_piR_001042	DQ571335	FR190827	chr11	93464671	93464701	contained within snoRNA_SNORD6-201 (-)	snoRNA_SNORD6-201 (-)
hsa_piR_001078	DQ571388	FR337999	chr6	31508902	31508931	contained within snoRNA_SNORD84-201 (-)	snoRNA_SNORD84-201 (-)
hsa_piR_001101	DQ571419	FR006353	chr1	45244099	45244127	contained within snoRNA_SNORD38B-201 (+)	snoRNA_SNORD38B-201 (+)
hsa_piR_001152	DQ571500	FR246367	chr2	207026644	207026674	contained within snoRNA_SNORA41-201 (+)	snoRNA_SNORA41-201 (+)
hsa_piR_001159	DQ571511	FR402173	chr17	16343390	16343420	contained within SNORD49A (+) , intron of LRRC75A-AS1 (+)	SNORD49A (+)
hsa_piR_001179	DQ571538	FR118379	chr14	101411988	101412015	contained within snoRNA_SNORD113-9-201 (+)	snoRNA_SNORD113-9-201 (+)
hsa_piR_001205	DQ571589	FR105027	chr11	8705773	8705805	region overlaps with 90.243902439024396% of snoRNA_SNORA3-201 (+)	snoRNA_SNORA3-201 (+)
hsa_piR_001207	DQ571591	FR341694	chr16	89627858	89627884	contained within snoRNA_SNORD68-201 (+)	snoRNA_SNORD68-201 (+)
hsa_piR_001346	DQ571858	FR248000	chr17	27049638	27049667	snoRNA_SNORD4A-201 (+)	snoRNA_SNORD4A-201 (+)
hsa_piR_002732	DQ573682	FR036067	chr22	39709883	39709911	contained within snoRNA_SNORD83B-201 (-)	snoRNA_SNORD83B-201 (-)
hsa_piR_003728	DQ575064	FR143879	chr14	21865529	21865560	region overlaps with 61.386138613861384% of snoRNA_SNORD8-201 (-)	snoRNA_SNORD8-201 (-)
hsa_piR_004531	DQ576233	FR301922	chr6	31590855	31590885	contained within snoRNA_SNORA38-201 (+)	snoRNA_SNORA38-201 (+)
hsa_piR_005271	DQ577259	FR319802	chr6	133137966	133137992	contained within snoRNA_SNORD100-201 (+)	snoRNA_SNORD100-201 (+)
hsa_piR_007635	DQ596542	FR337552	chr11	46784020	46784047	contained within snoRNA_SNORD67-201 (-)	snoRNA_SNORD67-201 (-)
hsa_piR_012681	DQ587153	FR270731	chr20	2637584	2637613	region overlaps with 83.870967741935488% of snoRNA_SNORD57-001 (+)	snoRNA_SNORD57-001 (+)
hsa_piR_012925	DQ587514	FR259362	chr1	31408588	31408618	contained within snoRNA_SNORD103A-201 (-)	snoRNA_SNORD103A-201 (-)
hsa_piR_013306	DQ588040	FR132045	chr8	56986428	56986460	region overlaps with 61.386138613861384% of snoRNA_SNORD54-201 (-)	snoRNA_SNORD54-201 (-)
hsa_piR_016664	DQ592938	FR332156	chr17	37009221	37009248	contained within snoRNA_SNORA21-201 (-)	snoRNA_SNORA21-201 (-)
hsa_piR_016975	DQ593414	FR297613	chr19	49994163	49994191	contained within snoRNA_SNORD34-201 (+)	snoRNA_SNORD34-201 (+)
hsa_piR_017033	DQ593538	FR344796	chr20	17943354	17943384	contained within snoRNA_SNORD17-201 (-)	snoRNA_SNORD17-201 (-)
hsa_piR_017061	DQ593574	FR359148	chr17	2233580	2233612	contained within SNORD91A (-) , intron of TSR1 (-)	SNORD91A (-)
hsa_piR_017104	DQ593636	FR025321	chr6	133137965	133137994	contained within snoRNA_SNORD100-201 (+)	snoRNA_SNORD100-201 (+)
hsa_piR_017178	DQ593744	FR132879	chr18	47017686	47017717	contained within snoRNA_SNORD58A-201 (-)	snoRNA_SNORD58A-201 (-)
hsa_piR_017184	DQ593752	FR326119	chr13	45911716	45911744	contained within snoRNA_SNORA31-001 (-)	snoRNA_SNORA31-001 (-)
hsa_piR_017194	DQ593767	FR064000	chr18	47018067	47018099	snoRNA_SNORD58B-201, (-)	snoRNA_SNORD58B-201 (-)
hsa_piR_017791	DQ594556	FR380227	chr11	75111435	75111465	region overlaps with 65.346534653465355% of snoRNA_SNORD15A-201 (+)	snoRNA_SNORD15A-201 (+)
hsa_piR_018292	DQ595186	FR310293	chr18	47015647	47015678	snoRNA_SNORD58C-201 (-)	snoRNA_SNORD58C-201 (-)
hsa_piR_018780	DQ595807	FR114004	chr17	74557241	74557269	region overlaps with 75.247524752475243% of snoRNA_SNORD1B-201 (+)	snoRNA_SNORD1B-201 (+)
hsa_piR_019050	DQ596155	FR293713	chr15	66795149	66795177	region overlaps with 50.495049504950494% of snoRNA_SNORD16-201 (-)	snoRNA_SNORD16-201 (-)
hsa_piR_019354	DQ596587	FR006894	chr11	2985097	2985123	contained within snoRNA_SNORA54-201 (-)	snoRNA_SNORA54-201 (-)
hsa_piR_019420	DQ596670	FR026913	chr2	101889481	101889508	snoRNA_SNORD89-201 (-)	snoRNA_SNORD89-201 (-)
hsa_piR_019676	DQ596993	FR002762	chr20	2634900	2634931	contained within snoRNA_SNORD110-201 (+)	snoRNA_SNORD110-201 (+)
hsa_piR_019911	DQ597340	FR319444	chr14	21860381	21860413	contained within snoRNA_SNORD9-201 (-)	snoRNA_SNORD9-201 (-)
hsa_piR_020305	DQ597887	FR018916	chr19	49994431	49994457	region overlaps with 68.316831683168317% of snoRNA_SNORD35A-201 (+)	snoRNA_SNORD35A-201 (+)
hsa_piR_020439	DQ598084	FR302680	chr19	12817302	12817331	contained within snoRNA_SNORD41-201 (-)	snoRNA_SNORD41-201 (-)
hsa_piR_020466	DQ598130	FR372135	chr3	131198049	131198077	contained within snoRNA_SNORA58-001 (-)	snoRNA_SNORA58-001 (-)
hsa_piR_020619	DQ598378	FR218973	chr1	28906275	28906307	contained within SNORA61 (-) , intron of SNHG12 (-)	SNORA61 (-)
hsa_piR_020657	DQ598428	FR131044	chr17	74557194	74557226	contained within snoRNA_SNORD1B-201 (+)	snoRNA_SNORD1B-201 (+)
hsa_piR_020814	DQ598650	FR319300	chr22	39709881	39709913	contained within snoRNA_SNORD83B-201 (-)	snoRNA_SNORD83B-201 (-)
hsa_piR_020815	DQ598651	FR019019	chr15	25227141	25227171	region overlaps with 59.405940594059402% of PWARSN (+) , region overlaps with 59.405940594059402% of SNORD107 (+)	SNORD107 (+)
contained within * = exons

## Sheet: E.piRNAs - rRNAs
S1 Table. Distribution of piRNAs in human genome
piRNA bank ID	NCBI accession ID	fRNA db ID	Chromosome	Start	Stop	Overlapping Features	Nearest Feature
hsa_piR_009294	DQ582566	FR264146	chrY	10037844	10037874	contained within rRNA_RNA5-8SP6-201 (+)	rRNA_RNA5-8SP6-201 (+)
hsa_piR_016735	DQ593039	FR309514	chr6	4428286	4428317	region overlaps with 87.096774193548384% of rRNA_RNA5SP202-201 (+)	rRNA_RNA5SP202-201 (+)
contained within * = exons

## Sheet: F.piRNAs - miRNAs
S1 Table. Distribution of piRNAs in human genome
piRNA bank ID	NCBI accession ID	fRNA db ID	Chromosome	Start	Stop	Overlapping Features	Nearest Feature
hsa_piR_008112	DQ581031	FR210409	chr9	96938634	96938666	hsa-let-7f-5p (+)	hsa-let-7f-1-3p (+)
hsa_piR_008113	DQ581032	FR072386	chr9	96938243	96938273	hsa-let-7a-5p (+)	hsa-let-7a-3p (+)
hsa_piR_008114	DQ581033	FR271551	chr21	17912157	17912189	contained within MIRLET7C (+)	MIRLET7C (+)
hsa_piR_009740	DQ583124	FR262494	chr9	125876051	125876081	contained within MIR600HG (-)	MIR600HG (-)
hsa_piR_021462	DQ599459	FR135042	chr13	92003009	92003039	contained within MIR17HG (+)	MIR17HG (+)
contained within * = exons
