# Supplementary material for: Piwi-interacting RNAs and PIWI genes as novel prognostic markers for breast cancer
Source: Oncotarget. 2016 May 10;7(25):37944–56. doi: 10.18632/oncotarget.9272 (PMC5122362; doi:10.18632/oncotarget.9272)
Supplement: Supplementary file 3 [file oncotarget-07-37944-s003.xlsx]

## Sheet: A.676 piRNAs_raw counts_CC
S3 Table. Raw counts of all the piRNAs profiled from normal and tumor breast tissues
Sample ID	Number of Alignments	Tissue	Batch	Subtype	hsa_piR_015487	hsa_piR_013546	hsa_piR_004150	hsa_piR_009175	hsa_piR_020492	hsa_piR_018157	hsa_piR_012958	hsa_piR_016239	hsa_piR_014041	hsa_piR_002460	hsa_piR_015963	hsa_piR_010798	hsa_piR_020619	hsa_piR_012925	hsa_piR_020813	hsa_piR_017458	hsa_piR_005553	hsa_piR_013511	hsa_piR_005303	hsa_piR_017809	hsa_piR_001101	hsa_piR_021764	hsa_piR_010299	hsa_piR_003532	hsa_piR_003985	hsa_piR_022650	hsa_piR_005336	hsa_piR_016242	hsa_piR_009253	hsa_piR_021696	hsa_piR_008663	hsa_piR_010545	hsa_piR_022628	hsa_piR_016945	hsa_piR_019914	hsa_piR_016742	hsa_piR_004987	hsa_piR_002973	hsa_piR_004308	hsa_piR_017724	hsa_piR_016745	hsa_piR_010794	hsa_piR_019752	hsa_piR_016926	hsa_piR_016984
MT1253	619609	Normal	Batch III	Normal	0	0	0	0	0	0	0	0	0	0	0	0	12	2	87	2.10592e-10	0	0	0	0	56	0	0	0	0	0	0	0	0	0	0	0	0	2	32	0	3	0	2.5	2.5	0	0	0	0	0
MT1261	425905	Normal	Batch III	Normal	0	0	0	0	0	0	0	0	0	0	0	0	6	3	53	5.11392e-21	0	0	0	0	33	0	0	0	0	0	0	0	0	0	0	0	0	7.10312	65.8969	0	1	0	3	3	0	0	5	5.74695e-12	0
MT1273	252908	Normal	Batch III	Normal	0	0	0	0	0	0	0	0	0	0	0	0	4	0	46	1.44665e-30	0	0	0	0	16	0	0	0	0	0	0	0	0	0	0	0	0	0	36	0	1	0	0.5	0.5	0	0	1	0	0
MT1299	313675	Normal	Batch III	Normal	0	0	28	0	0	0	0	0	0	0	0	0	5	3	90	2.21201e-11	0	0	0	0	18	0	0	0	0	0	0	0	0	0	0	0	0	7	23	0	2	1	4.5	4.5	0	0	4	0	0
MT1345	276940	Normal	Batch III	Normal	0	0	0	0	0	0	0	0	0	0	0	0	5	1	42	8.01747e-38	0	0	0	0	11	0	0	0	0	0	0	0	0	0	0	0	0	1	6	0	0	0	0.00187391	0.00187391	0.996252	0	0.00375485	1.99625	0
MT1451	259072	Normal	Batch III	Normal	0	0	1	0	0	0	0	0	0	0	0	0	6	1	33.9999	5.41077e-05	0	0	0	0	23	0	0	0	0	0	0	0	0	0	0	0	0	5.13242	35.8676	0	1	0	3	3	5.20298e-12	0	2	0	0
MT1491	548496	Normal	Batch III	Normal	0	0	3	0	0	0	0	0	0	0	0	0	12	1	136	7.26515e-23	0	0	0	0	41	0	0	0	0	0	0	0	0	0	0	0	0	14.3548	243.645	0	2	0	6.5	6.5	0	0	11	9.30305e-31	0
MT1537	259316	Normal	Batch III	Normal	0	0	0	0	0	0	0	0	0	0	0	0	8	1	21	1.55524e-24	0	0	0	0	14	0	0	0	0	0	0	0	0	0	0	0	0	5.15413	172.846	0	2	0	4	4	0	0	5	2.89507e-20	0
MT4974_V04	462015	Normal	Batch III	Normal	0	0	28	0	0	0	0	0	0	0	0	0	4	3	119	4.60088e-11	0	0	0	0	20	0	0	0	0	0	0	0	0	0	0	0	0	7.24264e-36	14	2.07166e-35	2	0	2	2	0	0	7.6682	3.3318	4.9173e-19
MT5048_V02	585240	Normal	Batch III	Normal	0	0	0	0	0	0	0	0	0	0	0	0	7	0	117	5.44414e-09	0	0	0	0	33	0	0	0	0	0	0	0	0	0	0	0	0	1	9	0	6	0	1	1	2.82679e-08	0	0	0	0
MT5049_V02	252440	Normal	Batch III	Normal	0	0	0	0	0	0	0	0	0	0	0	0	2	1	16	1.89611e-20	0	0	0	0	20	0	0	0	0	0	0	0	0	0	0	0	0	0	6	0	0	1	2	2	0	0	0	0	0
BM01-13	341385	Tumor	Batch IV	Luminal A	0	0	1	0	0	0	0	0	0	0	0	0	10	1	30	2.07645e-24	0	0	0	0	11	0	0	0	0	0	0	0	0	0	0	0	0	1.09447	35.9055	2.31085e-39	22	0	0.0662893	0.0662893	1.86742	0	4	0	2
BM01-15	550011	Tumor	Batch II	Luminal A	0	0	0	0	0	0	0	0	0	0	0	0	7	0	105	2.43493e-11	0	0	0	0	37	0	0	0	0	0	0	0	0	0	0	0	0	0	78	0	8	0	0.00728106	0.00728106	1.98544	0	4	0	0
BM01-27	1019169	Tumor	Batch III	TNBC	0	0	176	0	0	0	0	1	0	0	0	0	42	0	68	1.39612e-19	0	0	0	0	44	0	0	0	0	0	0	0	0	0	0	0	0	5.37484	116.625	0	29	0	3.48707e-05	4.99997	1.28714e-32	0	14.682	5.99102	3.32701
BM01-29	482609	Tumor	Batch IV	Luminal A	0	0	0	0	0	0	0	0	0	0	0	0	3	0	87	6.22808e-13	0	0	0	0	28	0	0	0	0	0	0	0	0	0	0	0	0	1.04102	25.959	1.3097e-27	9	0	0	0	0	0	2	1	2
BM01-34	250446	Tumor	Batch IV	Luminal A	0	0	0	0	0	0	0	0	0	0	0	0	7	1	30	0	0	0	0	0	14	0	0	0	0	0	0	0	0	0	0	0	0	1.10206	44.8979	0	12	0	0.00143597	0.00143597	0.997128	0	7.43429	2.56571	0
BM01-5	860026	Tumor	Batch II	Luminal A	0	0	0	0	0	0	0	0	0	0	0	0	11	2	56	1.01391e-13	0	0	0	0	32	0	0	0	0	0	0	0	0	0	0	0	0	1.01685	191.983	0	34	1	1.38382e-09	3	9.60915e-07	0	21	0	1
C1010	814596	Tumor	Batch IV	TNBC	0	0	0	0	0	0	0	0	0	0	0	0	31	1	150	3.21273e-36	0	0	0	0	53	0	0	0	0	0	0	0	0	0	0	0	1	1.01605	133.984	0	58	0	0.5	0.5	0	0	17	0	0
C108	537362	Tumor	Batch II	Luminal A	0	0	2	0	0	0	0	0	0	1	0	0	7	0	28	8.53439e-31	0	0	0	0	16	0	0	0	0	0	0	0	0	0	0	0	0	8.3159	187.684	0	32	0	2.5	2.5	0	0	10.8962	1.10376	0
C131	1784783	Tumor	Batch III	TNBC	0	0	3	0	0	0	0	0	0	0	0	0	45	1	284	1.51815e-25	0	0	0	0	114	0	0	0	0	0	0	0	0	1	0	0	1	31.5848	830.415	0	73	0	0.305769	37.6942	4.37311e-20	0	124.657	8.02225	4.32029
C135	842422	Tumor	Batch III	Luminal A	0	0	2	0	0	1	0	0	0	0	0	0	22	0	66	1.98271e-26	0	0	0	0	39	0	0	0	0	0	0	0	0	0	1	0	1	32.4246	535.575	0	58	1	0.912925	20.0871	2.68092e-39	0	52.9723	18.9012	3.12643
C139	574605	Tumor	Batch III	Luminal A	0	0	0	0	0	0	0	0	0	0	0	0	7	1	61	1.4564e-14	0	0	0	0	40	0	0	0	0	0	0	0	0	0	0	0	0	0	158	0	27	0	1	1	0	0	16	2.28422e-21	4
C140	453939	Tumor	Batch III	Luminal A	0	0	0	0	2	0	0	0	0	0	0	0	12	0	18	7.46403e-15	0	0	0	0	26	0	0	0	0	0	0	0	0	0	0	0	2	6.24643	290.754	0	43	0	2.27501e-07	7	3.04488e-24	0	23.6528	4.34717	2
C152	484214	Tumor	Batch III	Luminal A	0	0	0	0	0	0	0	0	0	0	0	0	10	1	42	4.96232e-21	0	0	0	0	49	0	0	0	0	0	0	0	0	0	0	0	0	6.37956	136.62	0	16	0	5.99968	0.000316979	1.88615e-21	0	32.9283	1.07173	1
C165	709188	Tumor	Batch III	Luminal A	0	0	2	0	0	0	0	0	0	0	0	0	28	0	101	5.95328e-32	0	0	0	0	71	0	0	0	0	0	0	0	0	0	0	0	1	9.18997	299.81	0	20	0	4	4	1.4368e-27	0	38	0	3
C166	714849	Tumor	Batch II	Luminal A	0	0	1	0	1	0	0	0	0	0	0	0	20	2	133	2.9823e-16	0	0	0	0	48	0	0	0	0	0	0	0	0	0	0	0	0	2.02481	171.975	0	21	0	1.5	1.5	9.43077e-22	0	7	1	0
C18	792755	Tumor	Batch III	Luminal A	0	0	0	0	0	0	0	0	0	0	0	0	14	0	46	5.77297e-23	0	0	0	0	36	0	0	0	0	0	0	0	0	0	0	0	1	49.0904	571.909	0	80	0	7.5	7.5	6.77878e-26	0	75.3567	15.6433	2
C197	1257834	Tumor	Batch IV	Luminal B HER2+	0	0	227	0	0	0	0	0	0	0	0	0	25	4	102	1.8548e-23	0	0	0	0	45	0	0	0	0	0	0	0	0	0	0	0	1	21.4825	404.517	0	169	0	1.5	1.5	8.6697e-14	0	24.7091	3.67967	6.61121
C201	1541780	Tumor	Batch III	TNBC	0	0	6	0	0	0	0	0	0	0	0	0	8	0	125	2.19473e-13	0	0	0	0	115	0	0	1	0	0	0	0	0	0	0	0	3	27.2728	473.727	0	50	1	1.81415	24.1858	5.38555e-20	0	38.8293	3.17071	5
C203	616605	Tumor	Batch IV	Luminal A	0	0	0	0	0	0	0	0	0	0	0	0	11	1	42	2.17201e-43	0	0	0	0	23	0	0	0	0	0	0	0	0	0	0	0	0	4.04837	84.9516	0	14	0	5.60955e-16	2	3.89523e-13	0	11	1	0
C204	508917	Tumor	Batch III	Luminal A	0	0	162	0	0	0	0	0	0	0	0	0	15	0	21	2.48116e-21	0	0	0	0	10	0	0	0	0	0	0	0	0	0	0	0	0	8.35054	397.649	0	27	0	4.5	4.5	3.34748e-10	0	52.8347	4.1653	0
C22	496338	Tumor	Batch II	Luminal A	0	0	0	0	0	0	0	0	0	0	0	0	8	1	59	1.17086e-12	0	0	0	0	29	0	1	0	0	0	0	0	0	0	0	0	0	3.04615	207.954	0	22	0	1.5	1.5	0	0	15	0	1
C225	1260473	Tumor	Batch IV	Luminal A	0	0	0	0	0	0	0	0	0	0	0	0	36	4	130	3.93322e-37	0	0	0	0	55	0	0	0	0	0	0	0	0	0	0	0	0	14.3182	368.682	0	74	0	3	3	2.93002e-17	0	41.4384	4.58803	4.97359
C229	1732907	Tumor	Batch I	TNBC	0	0	0	0	0	0	0	0	0	0	0	0	22	10	82	5.21008e-18	0	0	0	0	49	0	0	0	0	0	0	0	0	0	0	0	0	22.2496	546.75	0	93	0	5	5	2.83469e-17	0	13	0	4
C23	922050	Tumor	Batch III	Luminal A	0	0	0	0	0	0	0	0	0	0	0	0	31	2	106	4.12536e-22	0	0	0	0	58	0	0	0	0	0	0	0	0	0	0	0	0	18.4957	537.504	0	80	0	6.5	6.5	7.49125e-23	0	23.5451	8.45489	1
C234	778158	Tumor	Batch III	Luminal A	0	0	2	0	0	0	0	0	0	0	1	0	22	1	70	3.37819e-20	0	0	0	0	42	0	0	0	0	0	0	0	0	0	0	0	2	18.3598	524.64	0	37	0	0.113781	12.8862	1.0189e-10	0	23.6909	3.78971	1.51941
C249	769457	Tumor	Batch II	Luminal A	0	0	67	0	0	0	0	0	0	0	0	0	13	1	64	3.30838e-07	0	0	0	0	27	0	0	0	0	0	0	0	0	0	0	0	0	1.01535	139.985	0	27	0	0.5	0.5	0	0	5.81038	1.18962	1
C250	511146	Tumor	Batch III	Luminal A	0	0	1	0	0	0	0	0	0	0	0	2	16	1	85	1.42238e-12	0	0	0	0	40	0	0	0	0	0	0	0	0	0	0	0	1	1.03446	94.9655	0	18	0	0.0678087	0.0678087	4.86438	0	6.6134	1.3866	0
C257	1103360	Tumor	Batch III	Luminal A	0	0	1	0	1	1	0	0	0	0	0	0	11	0	123	8.38417e-14	0	0	0	0	63	0	0	0	0	0	0	0	0	0	0	0	0	2.05045	257.95	0	33	0	1.99979	1.99979	0.000419511	0	20	3.42686	1.57314
C258	1366470	Tumor	Batch I	TNBC	0	0	0	0	1	0	0	0	1	0	0	0	17	14	137	3.58459e-07	0	1	1	0	28	0	1	0	0	0	1	0	0	0	0	0	2	6.1024	374.898	0	40	0	2.67899e-05	14	3.05192e-29	0	7.37996	10.5376	1.08247
C268	1510039	Tumor	Batch I	TNBC	0	0	0	0	0	0	0	0	0	0	0	0	24	9	158	1.65744e-12	0	0	0	0	47	0	0	0	0	0	0	0	0	0	0	0	0	2	199	0	40	0	7.18817e-09	3	1.70583e-20	0	6	5.05431e-20	1
C280	1112356	Tumor	Batch IV	Luminal B HER2+	0	0	0	0	1	0	0	2	0	0	0	0	24	4	110	1.32517e-24	0	0	0	0	44	0	0	0	0	0	0	0	0	0	0	0	0	1.0046	464.995	0	197	0	9.38896e-13	11	9.67309e-29	0	29.1536	6.84639	1
C287	1502573	Tumor	Batch I	TNBC	0	0	0	0	0	0	0	0	0	0	0	0	22	8	73	3.69148e-26	0	0	0	0	49	0	0	0	0	0	0	0	0	0	0	0	1	0	389	0	38	1	1	1	3.89523e-13	0	6	0	2
C288	1361596	Tumor	Batch I	TNBC	0	0	0	0	0	0	0	0	0	0	0	0	10	23	108	2.21157e-14	0	0	0	0	23	0	0	0	0	1	0	0	0	0	0	0	0	17.0509	696.949	0	36	0	8	8	1.80636e-18	0	27	0	0
C304	1122444	Tumor	Batch I	TNBC	0	0	0	0	0	0	0	0	0	0	0	0	13	14	97	1.47758e-12	0	0	0	0	28	0	0	0	0	0	0	0	0	0	0	0	0	4.00723	586.993	0	10	0	6.5	6.5	4.27453e-29	0	19	0	0
C306	713804	Tumor	Batch II	Luminal B	0	0	331	0	0	0	0	0	0	0	0	0	10	0	65	9.75937e-18	0	0	0	0	33	0	0	0	0	0	0	0	0	0	0	0	0	8.13888	303.861	0	72	1	0.025302	9.9747	1.62632e-23	0	12.7224	4.27759	2
C336	725691	Tumor	Batch II	Luminal A	0	0	0	0	0	0	0	0	0	0	0	0	12	0	58	2.295e-11	0	0	0	0	19	0	0	0	0	0	0	0	0	0	0	0	0	7.09803	146.902	0	25	0	2	2	7.79046e-13	0	5.81038	1.18962	1
C340	1155195	Tumor	Batch III	Luminal A	0	0	3	0	0	0	0	1	0	0	0	0	32	2	126	8.20037e-32	0	0	0	0	173	0	0	0	0	0	0	0	0	0	0	0	2	19.6562	426.344	0	75	0	10	10	5.66939e-17	0	39.713	3.67547	6.61149
C342	656324	Tumor	Batch III	Luminal A	0	0	1	0	1	0	0	1	0	0	0	0	13	0	56	1.43222e-14	0	0	0	0	28	0	0	0	0	0	0	0	0	0	0	0	0	2.01591	132.984	0	26	0	2	2	7.18399e-28	0	19	6.49742	7.50258
C363	1697635	Tumor	Batch III	TNBC	0	0	2	0	0	0	1	0	0	1	0	0	55	1	137	1.94298e-21	0	0	0	0	127	0	0	0	0	0	0	0	0	0	0	0	2	10.5357	303.464	0	93	0	8.99998	8.99998	2.94736e-05	0	31.7933	3.20671	7
C389	595167	Tumor	Batch III	Luminal A	0	0	2	0	1	0	0	0	0	0	0	0	13	0	60	3.17749e-23	0	0	0	0	23	0	0	0	0	0	0	0	0	0	0	0	0	10.0294	352.971	0	23	0	1	1	0	0	36.9204	2.79206	1.28749
C440	603298	Tumor	Batch III	Luminal A	0	0	1	0	0	0	0	0	0	0	0	0	10	0	48	5.90507e-20	0	0	0	0	29	0	0	0	0	0	0	0	0	0	0	0	0	0	211	0	37	1	0.0011526	5.99883	1.69243e-05	0	17.9365	1.06346	1
C451	1009442	Tumor	Batch III	TNBC	0	0	4	0	0	0	0	1	0	0	0	0	15	0	42	1.55732e-19	0	0	0	0	48	0	0	0	0	0	0	0	0	0	0	0	7	25.9463	294.054	0	71	0	8.33995	16.66	6.35382e-13	0	34.7065	3.29353	5
C49	609487	Tumor	Batch II	Luminal A	0	0	0	0	0	0	0	0	0	0	0	0	7	0	26	2.02374e-20	0	0	0	0	25	0	0	0	0	0	0	0	0	0	0	0	0	5.04091	388.959	0	15	0	4	4	1.55809e-12	0	34	0	2
C494	544838	Tumor	Batch III	Luminal A	0	0	0	0	0	0	0	0	0	0	0	0	17	1	41	6.79355e-16	0	0	0	0	29	0	0	0	0	0	0	0	0	0	0	0	0	5.10801	145.892	0	34	0	2.5	2.5	1.75421e-07	0	19	1	0
C521	1148483	Tumor	Batch IV	Luminal A	0	0	1	0	0	0	0	0	0	0	0	0	37	2	131	2.04632e-35	0	0	0	0	120	0	0	0	0	0	0	0	0	0	0	0	3	8.7842	86.2158	0	52	0	3	2.12983e-09	9.43077e-22	0	16	1.88962e-20	11
C533	1223816	Tumor	Batch IV	Luminal B HER2+	0	0	1	1	0	0	0	0	0	0	0	0	83	4	158	8.1055e-16	0	0	0	1	92	1	0	0	1	0	0	0	0	0	0	1	3	15.1722	359.828	0	79	2	1.09376e-14	21	2.78362e-30	0	80.091	36.7278	4.18118
C537	1761999	Tumor	Batch IV	Luminal A	0	0	3	0	0	0	0	0	0	0	0	1	50	6	171	3.15082e-26	0	0	0	1	88	0	0	0	0	0	0	0	0	0	0	0	3	6.40777	244.592	0	87	0	0.0160798	0.0160798	1.96784	0	28.9606	1.0394	3
C56	906116	Tumor	Batch III	Luminal A	0	0	2	0	0	0	0	0	0	0	0	0	20	2	100	2.21803e-20	1	0	0	0	57	0	0	0	0	0	0	0	0	0	0	0	0	16.2025	255.798	0	32	0	0.0592569	9.94074	3.45525e-27	0	35.7446	4.57851	2.67688
C586	1188179	Tumor	Batch III	TNBC	0	0	4	0	0	0	0	0	0	0	0	1	38	0	189	2.27672e-25	0	0	0	0	77	0	0	0	0	0	0	0	0	0	0	0	1	23.5159	412.484	0	112	1	0.0196996	8.9803	1.07862e-27	0	25.2178	7.78219	1
C60	1098323	Tumor	Batch IV	Luminal A	0	0	0	0	0	0	0	0	0	0	0	0	27	3	291	2.03906e-39	0	0	0	0	129	0	0	0	0	0	0	0	0	0	0	0	0	17.5285	370.471	0	59	0	4.53677e-09	6	1.70151e-36	0	47.5391	3.46086	1
C702	1184199	Tumor	Batch III	Luminal A	0	0	2	0	0	0	0	0	1	0	0	0	255	4	180	1.64e-21	0	0	0	0	79	0	0	0	0	0	0	0	0	0	0	0	0	11.4812	369.519	0	47	1	2.57496e-05	26	7.56701e-44	0	55.7192	23.8058	8.47504
C704	285737	Tumor	Batch III	Luminal A	0	1	1	0	0	0	0	0	0	0	0	0	7	2	19	1.5071e-22	0	0	0	1	10	0	0	0	0	0	0	0	0	0	0	0	0	0	51	0	13	0	8.88178e-16	2	0	0	6.74252	4.25748	1.04288e-34
C75	1416619	Tumor	Batch I	TNBC	0	0	0	0	0	0	0	0	1	0	0	0	10	9	75	3.76559e-11	0	0	0	0	32	0	0	0	0	0	0	0	0	0	0	0	1	3.0075	851.993	0	47	0	0.000617299	7.99938	1.13072e-07	0	11.4927	10.3533	2.15401
C81	882129	Tumor	Batch III	Luminal A	0	0	1	0	0	0	0	0	0	0	0	0	9	0	38	2.99598e-41	0	0	0	0	25	0	0	0	0	0	0	0	0	0	0	0	1	18.5126	365.487	0	91	0	0.000655158	11.9993	0	0	26.3252	4.67484	1
CT74	278408	Tumor	Batch IV	TNBC	0	0	0	0	0	0	0	0	0	0	0	0	12	0	60	7.51258e-34	0	0	0	0	7	0	0	0	0	0	0	0	0	0	0	0	0	8.12155	133.878	0	9	0	0.5	0.5	0	0	11	0	0
GT07	1222576	Tumor	Batch III	Luminal A	0	0	1	0	0	0	0	0	0	0	0	0	18	2	116	2.34483e-16	0	0	0	1	77	0	0	0	0	0	0	0	0	0	0	0	0	21.729	676.271	0	69	0	7.5	7.5	4.25204e-17	0	55.9362	1.06382	2
GT141	444669	Tumor	Batch IV	TNBC	0	0	0	0	0	0	0	0	0	0	0	0	14	2	85	1.60997e-18	0	0	0	0	25	0	0	0	0	0	0	0	0	0	0	0	0	2.0203	103.98	1.33249e-33	34	0	0	0	0	0	4	5.23298e-13	1
GT226	570663	Tumor	Batch IV	Luminal B HER2+	0	0	0	0	0	0	0	0	0	0	0	0	24	0	81	1.35883e-36	0	0	0	0	27	0	0	0	0	0	0	0	0	0	0	0	0	0	123	0	35	1	2.5715e-05	3.99997	6.93608e-22	0	11	1	0
GT74	736228	Tumor	Batch II	Luminal A	0	0	1	0	0	0	0	1	0	0	0	0	13	1	43	5.77867e-13	0	0	0	0	38	0	0	0	0	0	0	0	0	0	0	0	0	26.2596	295.74	0	8	0	1.5	1.5	1.95451e-10	0	8	1	1
GT91	747892	Tumor	Batch IV	TNBC	0	0	1	0	0	0	0	0	0	0	0	0	23	1	55	4.12556e-30	0	0	0	0	17	0	0	0	0	0	0	0	0	0	0	0	0	5.05198	512.948	0	127	0	0.00287194	0.00287194	1.99426	0	1	1	1
GT93	567925	Tumor	Batch IV	Luminal B HER2+	0	0	0	0	0	0	0	0	0	0	0	0	20	1	77	8.06728e-33	0	0	0	1	31	0	0	0	0	0	0	0	0	0	0	0	0	3.052	121.948	0	29	0	1.81017e-28	5	3.30678e-26	0	6.35542	2.64458	0
MT1023	386016	Tumor	Batch IV	TNBC	0	0	0	0	0	0	0	0	0	0	0	0	9	0	25	0	0	0	0	0	11	0	0	0	0	0	0	0	0	0	0	0	0	11.1547	295.845	0	47	0	2.3063e-10	8	1.4368e-27	0	40	0	0
MT1029	479812	Tumor	Batch IV	TNBC	0	0	0	0	0	0	0	0	0	0	0	0	24	1	77	5.19549e-08	0	0	0	0	37	0	0	0	0	0	0	0	0	0	0	0	0	4.17494	122.825	4.4426e-29	48	1	7.62939e-06	1.99999	0	0	6	0	0
MT111	253110	Tumor	Batch IV	TNBC	0	0	0	0	0	0	0	0	0	0	0	0	5	2	45	8.50333e-14	0	0	0	0	17	0	0	0	0	0	0	0	0	0	0	0	0	1.0254	41.9746	8.74178e-28	16	0	0.5	0.5	0	0	2	0	0
MT1118	838067	Tumor	Batch III	TNBC	0	0	0	0	0	0	0	0	0	0	0	0	18	0	68	5.91292e-18	0	0	0	0	61	0	0	0	0	0	0	1	0	0	0	0	0	4.16318	158.837	0	21	0	2	2	2.23765e-11	0	20	3	2
MT1213	505524	Tumor	Batch IV	Luminal A	0	0	0	0	0	0	0	0	0	0	0	0	12	0	52	8.45108e-29	0	0	0	0	17	0	0	0	0	0	0	0	0	0	0	0	0	3.07105	88.9289	0	38	0	0	0	0	0	3.22967	1.77033	0
MT1230	377142	Tumor	Batch IV	Luminal B HER2+	0	0	0	0	0	0	0	0	0	0	0	0	9	1	44	2.79211e-27	0	0	0	0	8	0	0	0	0	0	0	0	0	0	0	0	0	0	54	0	13	0	0	0	0	0	2	0	0
MT1266	1077693	Tumor	Batch III	TNBC	0	0	2	0	1	0	0	0	0	0	0	0	28	1	55	3.38347e-14	0	0	0	0	42	0	1	0	0	0	0	0	0	0	0	0	0	2.0883	123.912	0	21	0	3.14765e-06	3	3.30274e-14	0	15	3	0
MT1275	1056656	Tumor	Batch IV	Luminal A	0	0	0	0	0	0	0	0	0	0	0	0	43	0	284	1.7107e-34	0	0	0	0	42	0	0	0	0	0	0	0	0	0	0	0	1	1.01809	178.982	0	35	0	2.35249e-09	3	0	0	5.68202	2.31798	1
MT1310	823832	Tumor	Batch IV	Luminal B HER2+	0	0	0	0	0	0	0	0	0	0	0	0	26	0	49	0	0	0	0	0	19	0	0	0	0	0	0	0	0	0	0	0	1	16.2105	639.789	0	57	0	2.5	2.5	8.57488e-09	0	14	0	0
MT1315	1080177	Tumor	Batch IV	Luminal B HER2+	0	0	0	0	0	0	0	0	0	0	0	0	15	0	214	8.26217e-27	0	0	0	0	61	0	0	0	0	0	0	0	0	0	0	0	1	19.3379	406.662	0	126	0	0.00388055	5.99612	2.95248e-09	0	15	0	0
MT1337	1492840	Tumor	Batch III	TNBC	0	0	0	0	0	0	0	0	0	0	0	0	31	1	382	7.44381e-10	0	0	0	0	164	0	0	0	0	0	0	0	0	1	0	0	0	3.15583	147.844	0	20	0	2	2	3.23062e-08	0	21.784	1.479	4.73701
MT1386	652815	Tumor	Batch III	TNBC	0	0	1	0	0	0	0	0	0	0	0	1	18	0	61	3.61112e-20	0	0	0	0	30	0	0	0	0	0	0	0	0	0	0	0	0	8.43436	94.5656	0	8	0	3.5	3.5	6.21884e-16	0	8	0	2
MT1584	1239139	Tumor	Batch IV	TNBC	0	0	0	0	0	0	0	0	0	0	0	0	24	0	311	1.06591e-28	0	0	0	0	68	0	0	0	0	0	0	0	0	0	0	0	2	1.01569	67.9843	0	14	0	0	0	0	0	7.43429	2.56571	4.22478e-22
MT1643	839938	Tumor	Batch IV	Luminal A	0	0	0	0	0	0	0	0	0	0	0	0	19	2	102	0	0	0	0	1	17	0	0	0	0	0	0	0	0	0	0	0	0	10.1753	236.825	0	27	0	9.78793e-07	4	7.79046e-13	0	10.8962	1.10376	2
MT174	633367	Tumor	Batch III	Luminal A	0	0	0	0	0	0	0	0	0	0	0	0	7	0	40	1.39667e-29	0	0	0	0	26	0	0	0	0	0	0	0	0	0	0	0	0	2.0568	190.943	0	11	0	1.5	1.5	9.43078e-22	0	21	0	2
MT1794	578834	Tumor	Batch IV	TNBC	1	0	0	0	0	0	0	0	0	0	0	0	38	0	43	0	0	0	0	0	19	0	0	0	0	0	1	0	0	0	0	0	1	15.4869	424.513	0	307	0	4.10342e-05	15	5.91607e-32	1	36.3951	2.6049	0
MT1847	707617	Tumor	Batch IV	Luminal A	0	0	0	0	0	0	0	1	0	0	0	0	21	0	70	3.36672e-39	0	0	0	0	23	0	0	0	0	0	0	0	0	0	0	0	0	5.07181	69.9282	0	25	0	0	0	0	0	3	1.3613e-06	1
MT196	1001708	Tumor	Batch II	Luminal A	0	0	89	0	0	0	0	0	0	0	0	0	4	0	46	3.14499e-15	0	0	0	0	14	0	0	0	0	0	0	0	0	0	0	0	0	1	73	0	33	0	1	1	3.89523e-13	0	12.9122	1.08783	1
MT219	353645	Tumor	Batch IV	Luminal A	0	0	0	0	0	0	0	0	0	0	0	0	7	0	56	4.11593e-20	0	0	0	0	13	0	0	0	0	0	0	0	0	0	0	0	0	2.07994e-31	36	0	15	0	0	0	0	0	4	0	0
MT237	609808	Tumor	Batch III	Luminal A	0	0	2	0	0	0	0	0	0	0	0	0	8	1	37	6.06291e-20	0	0	0	0	43	0	0	0	0	0	0	0	0	0	0	0	2	0	70	0	11	0	1.5	1.5	9.60915e-07	0	10	3.83801e-32	0
MT2385	1253990	Tumor	Batch IV	Luminal A	0	0	0	0	0	0	0	0	0	0	0	0	22	0	123	1.13307e-39	0	0	0	1	37	0	0	0	0	0	0	0	0	0	0	0	0	26.3936	758.606	0	31	0	5	5	1.62632e-23	0	20.3128	3.68725	1
MT265	616061	Tumor	Batch II	Luminal A	0	1	0	0	0	0	0	0	0	0	0	0	8	0	44	1.25484e-23	0	0	0	0	22	0	0	0	0	0	0	0	0	0	0	0	1	8.25419	129.746	0	16	0	0.00143597	0.00143597	0.997128	0	8	0	0
MT269	790772	Tumor	Batch IV	Luminal A	0	0	1	0	0	0	0	0	0	0	0	0	16	2	54	6.0385e-20	0	0	0	0	29	0	0	0	0	0	0	0	0	0	0	0	1	8.0461	549.954	0	71	0	2.46487	2.46487	0.0702533	0	82	8.71636e-37	3
MT290	596098	Tumor	Batch II	Luminal A	0	0	0	0	0	0	0	0	0	0	0	0	15	0	53	1.49612e-12	0	0	0	0	13	0	0	0	0	0	0	0	0	0	0	0	0	2.01156	368.988	0	5	0	3	3	1.88616e-21	0	18	1	0
MT350	611804	Tumor	Batch IV	Luminal B HER2+	0	0	0	0	0	0	0	0	0	0	0	0	20	3	128	6.36555e-35	0	0	0	0	44	0	0	0	0	0	0	0	0	0	0	0	0	3.02251	139.977	0	29	2	1	1	3.89523e-13	0	14.9239	1.07614	0
MT359	649049	Tumor	Batch IV	Luminal A	0	0	0	0	0	0	0	0	0	0	0	1	4	4	125	5.50239e-29	0	0	0	0	29	0	0	0	0	0	0	0	0	0	0	0	0	1.01569	67.9843	0	22	0	0	0	0	0	1	1	0
MT450	608570	Tumor	Batch IV	TNBC	0	0	1	0	0	0	0	0	0	0	0	0	17	1	81	3.09827e-40	0	0	0	0	18	0	0	0	0	0	0	0	0	0	0	0	1	10	234	0	23	0	5.60955e-16	2	3.89523e-13	0	8	1.92819e-42	1
MT469	146835	Tumor	Batch IV	Luminal A	0	0	0	0	0	0	0	0	0	0	0	0	7	1	8	0	0	0	0	0	24	0	0	0	0	0	0	0	0	0	0	0	1	2	18	0	3	0	0.0175674	0.0175674	0.964865	0	2	0	0
MT518	595605	Tumor	Batch IV	Luminal A	0	0	0	0	0	0	0	0	0	1	0	0	15	1	116	5.43118e-12	0	0	0	0	32	0	0	0	0	0	0	0	1	0	0	0	0	6.81887e-21	102	2.54148e-22	17	0	0.99998	0.99998	4.08124e-05	0	2	1	2
MT53	763780	Tumor	Batch II	Luminal A	0	0	1	0	0	0	0	0	0	0	0	0	13	0	166	1.21163e-11	0	0	0	0	45	0	0	0	0	0	0	0	0	0	0	0	0	1.01263	169.987	0	10	0	1	1	0	0	3	0	0
MT578	898449	Tumor	Batch IV	TNBC	0	0	0	0	0	0	0	0	0	0	0	0	27	1	163	4.81127e-18	0	0	0	0	60	0	0	0	0	0	0	0	0	0	0	0	0	22.1384	658.862	0	45	0	0.00279464	8.99721	7.4014e-09	0	12.9122	1.08783	0
MT658	512015	Tumor	Batch IV	Luminal A	0	0	0	0	0	0	0	0	0	0	0	0	27	1	128	0	0	0	0	0	38	0	0	0	0	0	0	0	0	0	0	0	0	7.05965	244.94	0	43	0	0	2	0	0	16	3.85077e-42	1
MT689	278091	Tumor	Batch IV	Luminal A	0	0	31	0	0	0	0	0	0	0	0	0	7	1	31	9.56611e-20	0	0	0	0	7	0	0	0	0	0	0	0	0	0	0	0	0	0	50	4.34403e-44	13	0	0.0292439	0.0292439	0.941512	0	2	1	0
MT75	719519	Tumor	Batch II	Luminal B	0	0	0	0	0	0	0	0	0	0	0	0	7	0	69	8.65946e-23	0	0	0	0	23	0	0	0	0	0	0	0	0	0	0	0	0	5.03723	138.963	0	21	0	0.5	0.5	0	0	13.9184	1.08156	0
MT750	414845	Tumor	Batch IV	Luminal A	0	0	0	0	0	0	0	0	0	0	0	0	17	0	86	8.97805e-26	0	0	0	0	17	0	0	0	0	0	0	0	0	0	0	0	0	0	25	0	8	0	0	0	0	0	0	0	0
MT77	1142600	Tumor	Batch II	Luminal A	0	0	0	0	0	0	0	0	0	0	0	0	8	0	59	3.00477e-09	0	0	0	0	28	0	0	0	0	0	0	0	0	0	0	0	0	1.04454	98.9555	0	29	0	1	1	1.04933e-10	0	5	1	1
MT79	399700	Tumor	Batch IV	Luminal A	0	0	0	0	1	0	0	0	0	0	0	0	28	0	60	6.40867e-36	0	0	0	0	36	0	1	0	0	0	0	0	0	0	0	0	0	1.00599	177.994	0	33	0	0	0	0	0	19	0	0
MT813	358157	Tumor	Batch IV	Luminal A	0	0	0	0	0	0	0	0	0	0	0	0	12	0	55	3.36312e-44	0	0	0	0	21	0	0	0	0	0	0	0	0	0	0	0	0	1.02542	127.975	0	16	0	0	0	0	0	13	5.72822e-37	0
MT895	482470	Tumor	Batch IV	Luminal A	0	0	0	0	0	0	0	0	0	0	0	0	15	1	56	5.17307e-27	0	0	0	0	23	0	0	0	0	0	0	0	0	0	0	0	0	3	78	0	40	0	0.00803989	0.00803989	0.98392	0	8	1.86612e-31	2
MT979	322166	Tumor	Batch IV	Luminal B HER2+	0	0	0	0	0	0	0	0	0	0	0	0	5	0	19	9.78947e-42	0	0	0	0	11	0	0	0	0	0	0	0	0	0	0	0	1	1.03095	69.9691	0	32	0	0	0	0	0	3.91129	4.08871	5
MT990	259240	Tumor	Batch IV	Luminal A	0	0	0	0	0	0	0	0	0	0	0	0	12	0	26	1.60708e-32	0	0	0	0	10	0	0	0	0	0	0	0	0	0	0	0	0	2	57	1.98036e-40	23	0	0	0	0	0	5	0	1
[truncated: 631 more columns]

## Sheet: B.676 piRNAs_RPKM counts_CC
S3 Table. Batch corrected normalized counts of all the piRNAs profiled from normal and tumor breast tissues
Sample ID	Number of Alignments	Tissue	Batch	Subtype	hsa_piR_015487	hsa_piR_013546	hsa_piR_004150	hsa_piR_009175	hsa_piR_020492	hsa_piR_018157	hsa_piR_012958	hsa_piR_016239	hsa_piR_014041	hsa_piR_002460	hsa_piR_015963	hsa_piR_010798	hsa_piR_020619	hsa_piR_012925	hsa_piR_020813	hsa_piR_017458	hsa_piR_005553	hsa_piR_013511	hsa_piR_005303	hsa_piR_017809	hsa_piR_001101	hsa_piR_021764	hsa_piR_010299	hsa_piR_003532	hsa_piR_003985	hsa_piR_022650	hsa_piR_005336	hsa_piR_016242	hsa_piR_009253	hsa_piR_021696	hsa_piR_008663	hsa_piR_010545	hsa_piR_022628	hsa_piR_016945	hsa_piR_019914	hsa_piR_016742	hsa_piR_004987	hsa_piR_002973	hsa_piR_004308	hsa_piR_017724	hsa_piR_016745	hsa_piR_010794	hsa_piR_019752	hsa_piR_016926	hsa_piR_016984
MT1253	619609	Normal	Batch III	Normal	0.335328	-2.00653	-19.7224	0.170802	-5.69839	-1.7621	-0.478129	-2.23857	1.03726	0.800466	-0.97355	-4.86707	379.641	179.508	4880.25	6.31393e-07	-0.964695	0.901247	0.871206	-2.60109	2624.57	0.158602	1.72845	-0.508308	0.164476	0.971471	1.31575	-0.903956	0.350954	-0.964072	-1.03763	0.164476	-12.8694	-44.2261	848.91	7.99684e-23	70.7107	-0.220202	90.2813	23.9808	0.107303	0.302877	-489.339	-96.3511	-37.715
MT1261	425905	Normal	Batch III	Normal	0.335328	-2.00653	-19.7224	0.170802	-5.69839	-1.7621	-0.478129	-2.23857	1.03726	0.800466	-0.97355	-4.86707	214.66	306.707	4347.91	6.18805e-07	-0.964695	0.901247	0.871206	-2.60109	2163.95	0.158602	1.72845	-0.508308	0.164476	0.971471	1.31575	-0.903956	0.350954	-0.964072	-1.03763	0.164476	-12.8694	404.103	4070.05	7.99684e-23	-9.73519	-0.220202	184.313	118.013	0.107303	0.302877	-122.473	-96.3511	-37.715
MT1273	252908	Normal	Batch III	Normal	0.335328	-2.00653	-19.7224	0.170802	-5.69839	-1.7621	-0.478129	-2.23857	1.03726	0.800466	-0.97355	-4.86707	268.672	71.913	6262.69	6.18805e-07	-0.964695	0.901247	0.871206	-2.60109	1656.16	0.158602	1.72845	-0.508308	0.164476	0.971471	1.31575	-0.903956	0.350954	-0.964072	-1.03763	0.164476	-12.8694	-151.821	3683.25	7.99684e-23	42.0734	-0.220202	25.9751	-40.3254	0.107303	0.302877	-365.776	-96.3511	-37.715
MT1299	313675	Normal	Batch III	Normal	0.335328	-2.00653	3286.37	0.170802	-5.69839	-1.7621	-0.478129	-2.23857	1.03726	0.800466	-0.97355	-4.86707	272.548	390.714	9763.92	6.21416e-07	-0.964695	0.901247	0.871206	-2.60109	1446.17	0.158602	1.72845	-0.508308	0.164476	0.971471	1.31575	-0.903956	0.350954	-0.964072	-1.03763	0.164476	-12.8694	592.049	1526.37	7.99684e-23	120.203	109.711	412.508	346.208	0.107303	0.302877	-90.8369	-96.3511	-37.715
MT1345	276940	Normal	Batch III	Normal	0.335328	-2.00653	-19.7224	0.170802	-5.69839	-1.7621	-0.478129	-2.23857	1.03726	0.800466	-0.97355	-4.86707	338.623	192.276	5255.13	6.18805e-07	-0.964695	0.901247	0.871206	-2.60109	815.294	0.158602	1.72845	-0.508308	0.164476	0.971471	1.31575	-0.903956	0.350954	-0.964072	-1.03763	0.164476	-12.8694	-31.4578	-87.969	7.99684e-23	-85.4752	-0.220202	-35.5949	-101.895	128.584	0.302877	-488.915	161.085	-37.715
MT1451	259072	Normal	Batch III	Normal	0.335328	-2.00653	123.238	0.170802	-5.69839	-1.7621	-0.478129	-2.23857	1.03726	0.800466	-0.97355	-4.86707	498.158	200.577	4574.46	0.00773588	-0.964695	0.901247	0.871206	-2.60109	2567.39	0.158602	1.72845	-0.508308	0.164476	0.971471	1.31575	-0.903956	0.350954	-0.964072	-1.03763	0.164476	-12.8694	508.539	3561.44	7.99684e-23	39.0387	-0.220202	326.062	259.762	0.107303	0.302877	-248.093	-96.3511	-37.715
MT1491	548496	Normal	Batch III	Normal	0.335328	-2.00653	182.852	0.170802	-5.69839	-1.7621	-0.478129	-2.23857	1.03726	0.800466	-0.97355	-4.86707	458.109	132.685	8464.9	6.18805e-07	-0.964695	0.901247	0.871206	-2.60109	2066.37	0.158602	1.72845	-0.508308	0.164476	0.971471	1.31575	-0.903956	0.350954	-0.964072	-1.03763	0.164476	-12.8694	720.551	13116.4	7.99684e-23	32.1485	-0.220202	334.525	268.224	0.107303	0.302877	137.375	-96.3511	-37.715
MT1537	259316	Normal	Batch III	Normal	0.335328	-2.00653	-19.7224	0.170802	-5.69839	-1.7621	-0.478129	-2.23857	1.03726	0.800466	-0.97355	-4.86707	738.496	200.456	2899.29	6.18805e-07	-0.964695	0.901247	0.871206	-2.60109	1324.88	0.158602	1.72845	-0.508308	0.164476	0.971471	1.31575	-0.903956	0.350954	-0.964072	-1.03763	0.164476	-12.8694	510.708	20064.5	7.99684e-23	163.318	-0.220202	446.231	379.931	0.107303	0.302877	113.208	-96.3511	-37.715
MT4974_V04	462015	Normal	Batch III	Normal	0.335328	-2.00653	2224.87	0.170802	-5.69839	-1.7621	-0.478129	-2.23857	1.03726	0.800466	-0.97355	-4.86707	44.975	288.356	8785.46	6.22493e-07	-0.964695	0.901247	0.871206	-2.60109	942.752	0.158602	1.72845	-0.508308	0.164476	0.971471	1.31575	-0.903956	0.350954	-0.964072	-1.03763	0.164476	-12.8694	-151.821	181.928	7.99684e-23	54.1655	-0.220202	99.4707	33.1702	0.107303	0.302877	29.3267	161.201	-37.715
MT5048_V02	585240	Normal	Batch III	Normal	0.335328	-2.00653	-19.7224	0.170802	-5.69839	-1.7621	-0.478129	-2.23857	1.03726	0.800466	-0.97355	-4.86707	148.199	71.913	6863.81	9.63338e-07	-0.964695	0.901247	0.871206	-2.60109	1410.56	0.158602	1.72845	-0.508308	0.164476	0.971471	1.31575	-0.903956	0.350954	-0.964072	-1.03763	0.164476	-12.8694	-94.8642	-284.439	7.99684e-23	245.241	-0.220202	17.5906	-48.7099	0.107305	0.302877	-489.339	-96.3511	-37.715
MT5049_V02	252440	Normal	Batch III	Normal	0.335328	-2.00653	-19.7224	0.170802	-5.69839	-1.7621	-0.478129	-2.23857	1.03726	0.800466	-0.97355	-4.86707	22.0046	203.958	2312.59	6.18805e-07	-0.964695	0.901247	0.871206	-2.60109	2226.26	0.158602	1.72845	-0.508308	0.164476	0.971471	1.31575	-0.903956	0.350954	-0.964072	-1.03763	0.164476	-12.8694	-151.821	-22.2602	7.99684e-23	-85.4752	136.378	211.777	145.477	0.107303	0.302877	-489.339	-96.3511	-37.715
BM01-13	341385	Tumor	Batch IV	Luminal A	-1.00598	1.92133	452.243	-0.512406	2.465	0.587367	0.159376	0.0705824	1.86272	0.198882	0.324517	0.490713	616.737	138.983	1655.32	5.32176e-07	0.321565	0.901247	0.871206	-1.88845	917.492	-0.475805	0.822582	0.169436	-0.493428	0.971471	-0.0752372	0.301319	-1.05286	0.321357	0.345878	-0.493428	-3.13319	108.194	4283.09	-2.39905e-22	1210.64	-1.35974	49.5736	50.6952	186.111	-0.908631	348.107	16.4328	179.542
BM01-15	550011	Tumor	Batch II	Luminal A	0.335328	-1.83612	-911.348	0.170802	1.9458	0.587367	0.159376	-0.488082	1.86272	-2.37562	0.324517	2.18818	612.498	83.212	6533.83	-3.80592e-07	0.321565	0.901247	0.871206	2.24477	2550.25	0.158602	-1.6441	0.169436	0.164476	0.971471	1.31575	0.301319	0.350954	0.321357	0.345878	0.164476	12.7444	38.9315	5637.02	7.99684e-23	881.893	-0.333415	0.512234	55.9905	127.659	0.302877	358.429	56.9236	20.5748
BM01-27	1019169	Tumor	Batch III	TNBC	0.335328	-2.00653	6376.19	0.170802	-5.69839	-1.7621	-0.478129	34.1019	1.03726	0.800466	-0.97355	-4.86707	1062.23	71.913	2423.91	6.18805e-07	-0.964695	0.901247	0.871206	-2.60109	938.602	0.158602	1.72845	-0.508308	0.164476	0.971471	1.31575	-0.903956	0.350954	-0.964072	-1.03763	0.164476	-12.8694	23.9708	2810.98	7.99684e-23	832.414	-0.220202	-35.8052	51.2034	0.107303	0.302877	-39.1566	113.59	64.2987
BM01-29	482609	Tumor	Batch IV	Luminal A	-1.00598	1.92133	343.753	-0.512406	2.465	0.587367	0.159376	0.0705824	1.86272	0.198882	0.324517	0.490713	-104.395	41.3416	4735.08	5.32224e-07	0.321565	0.901247	0.871206	-1.88845	1838.79	-0.475805	0.822582	0.169436	-0.493428	0.971471	-0.0752372	0.301319	-1.05286	0.321357	0.345878	-0.493428	-3.13319	73.2305	2677.24	-2.39812e-22	-266.606	-1.35974	43.5056	44.6271	-9.25111	-0.908631	111.456	90.4354	125.968
BM01-34	250446	Tumor	Batch IV	Luminal A	-1.00598	1.92133	343.753	-0.512406	2.465	0.587367	0.159376	0.0705824	1.86272	0.198882	0.324517	0.490713	574.79	174.438	2718.95	5.32176e-07	0.321565	0.901247	0.871206	-1.88845	1763.16	-0.475805	0.822582	0.169436	-0.493428	0.971471	-0.0752372	0.301319	-1.05286	0.321357	0.345878	-0.493428	-3.13319	148.007	6598.59	-2.39905e-22	677.455	-1.35974	43.6848	44.8063	132.942	-0.908631	909.582	382.311	-3.53612
BM01-5	860026	Tumor	Batch II	Luminal A	0.335328	-1.83612	-911.348	0.170802	1.9458	0.587367	0.159376	-0.488082	1.86272	-2.37562	0.324517	2.18818	614.476	160.729	2340.8	-3.82227e-07	0.321565	0.901247	0.871206	2.24477	1476.56	0.158602	-1.6441	0.169436	0.164476	0.971471	1.31575	0.301319	0.350954	0.321357	0.345878	0.164476	12.7444	78.3433	8181.21	7.99684e-23	1687.97	39.7616	0.0985453	164.585	-1.26329	0.302877	894.22	56.9236	56.9109
C1010	814596	Tumor	Batch IV	TNBC	-1.00598	1.92133	343.753	-0.512406	2.465	0.587367	0.159376	0.0705824	1.86272	0.198882	0.324517	0.490713	890.589	82.2617	4864.09	5.32176e-07	0.321565	0.901247	0.871206	-1.88845	2090.39	-0.475805	0.822582	0.169436	-0.493428	0.971471	-0.0752372	0.301319	-1.05286	0.321357	0.345878	-0.493428	35.2294	42.9049	6136.31	-2.39905e-22	1428.63	-1.35974	62.6869	63.8084	-9.25111	-0.908631	634.115	16.4328	-3.53612
C108	537362	Tumor	Batch II	Luminal A	0.335328	-1.83612	-773.5	0.170802	1.9458	0.587367	0.159376	-0.488082	1.86272	57.6548	0.324517	2.18818	621.86	83.212	1907.2	-3.82231e-07	0.321565	0.901247	0.871206	2.24477	1211.09	0.158602	-1.6441	0.169436	0.164476	0.971471	1.31575	0.301319	0.350954	0.321357	0.345878	0.164476	12.7444	554.779	12120	7.99684e-23	2333.67	-0.333415	145.485	200.963	-1.26333	0.302877	764.826	130.282	20.5748
C131	1784783	Tumor	Batch III	TNBC	0.335328	-2.00653	42.5322	0.170802	-5.69839	-1.7621	-0.478129	-2.23857	1.03726	0.800466	-0.97355	-4.86707	562.332	90.5894	5503.98	6.18805e-07	-0.964695	0.901247	0.871206	-2.60109	1677.92	0.158602	1.72845	-0.508308	0.164476	0.971471	1.31575	-0.903956	0.350954	18.3563	-1.03763	0.164476	4.63976	438.07	13774.8	7.99684e-23	1233.92	-0.220202	-30.4526	557.887	0.107303	0.302877	1693.31	64.1777	37.9296
C135	842422	Tumor	Batch III	Luminal A	0.335328	-2.00653	68.2075	0.170802	-5.69839	42.2028	-0.478129	-2.23857	1.03726	0.800466	-0.97355	-4.86707	590.52	71.913	2811.4	6.18805e-07	-0.964695	0.901247	0.871206	-2.60109	1050.13	0.158602	1.72845	-0.508308	0.164476	0.971471	1.31575	-0.903956	0.350954	-0.964072	44.6183	0.164476	24.226	1131.17	19102.4	7.99684e-23	2135.46	40.7127	-1.94097	643.032	0.107303	0.302877	1475.69	704.962	78.2614
C139	574605	Tumor	Batch III	Luminal A	0.335328	-2.00653	-19.7224	0.170802	-5.69839	-1.7621	-0.478129	-2.23857	1.03726	0.800466	-0.97355	-4.86707	155.117	129.924	3738.54	6.18806e-07	-0.964695	0.901247	0.871206	-2.60109	1882.91	0.158602	1.72845	-0.508308	0.164476	0.971471	1.31575	-0.903956	0.350954	-0.964072	-1.03763	0.164476	-12.8694	-151.821	7827.85	7.99684e-23	1430.29	-0.220202	18.5789	-47.7216	0.107303	0.302877	380.824	-96.3511	179.826
C140	453939	Tumor	Batch III	Luminal A	0.335328	-2.00653	-19.7224	0.170802	163.758	-1.7621	-0.478129	-2.23857	1.03726	0.800466	-0.97355	-4.86707	600.523	71.913	1521.64	6.18805e-07	-0.964695	0.901247	0.871206	-2.60109	1442.32	0.158602	1.72845	-0.508308	0.164476	0.971471	1.31575	-0.903956	0.350954	-0.964072	-1.03763	0.164476	124.814	306.862	19251	7.99684e-23	2970.21	-0.220202	-35.8063	379.786	0.107303	0.302877	1138.97	245.669	99.9687
C152	484214	Tumor	Batch III	Luminal A	0.335328	-2.00653	-19.7224	0.170802	-5.69839	-1.7621	-0.478129	-2.23857	1.03726	0.800466	-0.97355	-4.86707	419.797	140.753	3091.16	6.18805e-07	-0.964695	0.901247	0.871206	-2.60109	3010.83	0.158602	1.72845	-0.508308	0.164476	0.971471	1.31575	-0.903956	0.350954	-0.964072	-1.03763	0.164476	-12.8694	287.349	8052.14	7.99684e-23	980.436	-0.220202	351.399	-102.086	0.107303	0.302877	1635.77	-17.3035	26.8226
C165	709188	Tumor	Batch III	Luminal A	0.335328	-2.00653	84.7267	0.170802	-5.69839	-1.7621	-0.478129	-2.23857	1.03726	0.800466	-0.97355	-4.86707	1008.23	71.913	4947.09	6.18805e-07	-0.964695	0.901247	0.871206	-2.60109	2972.25	0.158602	1.72845	-0.508308	0.164476	0.971471	1.31575	-0.903956	0.350954	-0.964072	-1.03763	0.164476	31.1951	280.127	12446	7.99684e-23	824.243	-0.220202	140.452	74.1512	0.107303	0.302877	1185.11	-96.3511	94.4784
C166	714849	Tumor	Batch II	Luminal A	0.335328	-1.83612	-859.537	0.170802	55.7495	0.587367	0.159376	-0.488082	1.86272	-2.37562	0.324517	2.18818	1089.09	176.472	6372.1	-3.82231e-07	0.321565	0.901247	0.871206	2.24477	2545.81	0.158602	-1.6441	0.169436	0.164476	0.971471	1.31575	0.301319	0.350954	0.321357	0.345878	0.164476	12.7444	133.348	8723.27	7.99684e-23	1360.33	-0.333415	65.6718	121.15	-1.26333	0.302877	437.17	106.884	20.5748
C18	792755	Tumor	Batch III	Luminal A	0.335328	-2.00653	-19.7224	0.170802	-5.69839	-1.7621	-0.478129	-2.23857	1.03726	0.800466	-0.97355	-4.86707	326.294	71.913	2134.06	6.18805e-07	-0.964695	0.901247	0.871206	-2.60109	1018.56	0.158602	1.72845	-0.508308	0.164476	0.971471	1.31575	-0.903956	0.350954	-0.964072	-1.03763	0.164476	26.5501	1912.31	21779.4	7.99684e-23	3169.81	-0.220202	259.84	193.539	0.107303	0.302877	2481.18	608.393	41.124
C197	1257834	Tumor	Batch IV	Luminal B HER2+	-1.00598	1.92133	7027.79	-0.512406	2.465	0.587367	0.159376	0.0705824	1.86272	0.198882	0.324517	0.490713	322.456	147.344	1429.14	5.32176e-07	0.321565	0.901247	0.871206	-1.88845	1044.42	-0.475805	0.822582	0.169436	-0.493428	0.971471	-0.0752372	0.301319	-1.05286	0.321357	0.345878	-0.493428	21.7111	570.627	11046.3	-2.39905e-22	3465.95	-1.35974	80.772	81.8936	-9.25111	-0.908631	595.832	120.911	160.715
C201	1541780	Tumor	Batch III	TNBC	0.335328	-2.00653	124.411	0.170802	-5.69839	-1.7621	-0.478129	-2.23857	1.03726	0.800466	-0.97355	-4.86707	-63.4287	71.913	2902.38	6.1881e-07	-0.964695	0.901247	0.871206	-2.60109	2060.63	0.158602	1.72845	21.8572	0.164476	0.971471	1.31575	-0.903956	0.350954	-0.964072	-1.03763	0.164476	47.937	437.819	8836.86	7.99684e-23	960.655	22.1453	0.964367	388.111	0.107303	0.302877	297.684	-22.9036	63.6289
C203	616605	Tumor	Batch IV	Luminal A	-1.00598	1.92133	343.753	-0.512406	2.465	0.587367	0.159376	0.0705824	1.86272	0.198882	0.324517	0.490713	258.837	95.4011	996.574	5.32176e-07	0.321565	0.901247	0.871206	-1.88845	1098.9	-0.475805	0.822582	0.169436	-0.493428	0.971471	-0.0752372	0.301319	-1.05286	0.321357	0.345878	-0.493428	-3.13319	220.181	5301.75	-2.39905e-22	-135.757	-1.35974	43.5056	145.989	-9.25111	-0.908631	539.439	74.3537	-3.53612
C204	508917	Tumor	Batch III	Luminal A	0.335328	-2.00653	11770	0.170802	-5.69839	-1.7621	-0.478129	-2.23857	1.03726	0.800466	-0.97355	-4.86707	695.495	71.913	1575.35	6.18805e-07	-0.964695	0.901247	0.871206	-2.60109	98.4998	0.158602	1.72845	-0.508308	0.164476	0.971471	1.31575	-0.903956	0.350954	-0.964072	-1.03763	0.164476	-12.8694	395.128	23652.6	7.99684e-23	1625.94	-0.220202	240.516	174.215	0.107303	0.302877	2754.97	195.958	-37.715
C22	496338	Tumor	Batch II	Luminal A	0.335328	-1.83612	-911.348	0.170802	1.9458	0.587367	0.159376	-0.488082	1.86272	-2.37562	0.324517	2.18818	718.468	150.37	4132.67	-3.82144e-07	0.321565	0.901247	0.871206	2.24477	2234.41	0.158602	67.8303	0.169436	0.164476	0.971471	1.31575	0.301319	0.350954	0.321357	0.345878	0.164476	12.7444	243.507	14298.3	7.99684e-23	1842.52	-0.333415	94.5402	150.018	-1.26333	0.302877	1075.58	56.9236	83.5359
C225	1260473	Tumor	Batch IV	Luminal A	-1.00598	1.92133	343.753	-0.512406	2.465	0.587367	0.159376	0.0705824	1.86272	0.198882	0.324517	0.490713	593.871	147.122	2163.94	5.32176e-07	0.321565	0.901247	0.871206	-1.88845	1325.09	-0.475805	0.822582	0.169436	-0.493428	0.971471	-0.0752372	0.301319	-1.05286	0.321357	0.345878	-0.493428	-3.13319	379.975	10136.8	-2.39905e-22	1025.64	-1.35974	117.882	119.004	-9.25111	-0.908631	1009.3	146.43	119.77
C229	1732907	Tumor	Batch I	TNBC	0.335328	1.92133	587.318	0.170802	1.28759	0.587367	0.159376	2.65607	-4.76271	1.37628	0.324517	2.18818	706.184	-4.11155	2481.04	-7.68749e-07	0.321565	-2.70374	-2.61362	2.24477	1698.72	0.158602	-0.906937	0.169436	0.164476	-2.91441	-2.55627	0.301319	0.350954	0.321357	0.345878	0.164476	3.2582	539.544	8423.09	7.99684e-23	2272.15	1.91335	82.3686	92.0692	10.4071	0.302877	610.659	22.9946	92.8094
C23	922050	Tumor	Batch III	Luminal A	0.335328	-2.00653	-19.7224	0.170802	-5.69839	-1.7621	-0.478129	-2.23857	1.03726	0.800466	-0.97355	-4.86707	825.069	144.216	4031.92	6.18805e-07	-0.964695	0.901247	0.871206	-2.60109	1643.28	0.158602	1.72845	-0.508308	0.164476	0.971471	1.31575	-0.903956	0.350954	-0.964072	-1.03763	0.164476	-12.8694	516.822	17452	7.99684e-23	2713.34	-0.220202	184.491	118.19	0.107303	0.302877	308.649	231.137	-3.82312
C234	778158	Tumor	Batch III	Luminal A	0.335328	-2.00653	75.4691	0.170802	-5.69839	-1.7621	-0.478129	-2.23857	1.03726	0.800466	41.8627	-4.86707	657.918	114.749	3198.41	6.18805e-07	-0.964695	0.901247	0.871206	-2.60109	1324.36	0.158602	1.72845	-0.508308	0.164476	0.971471	1.31575	-0.903956	0.350954	-0.964072	-1.03763	0.164476	67.4485	634.645	20304	7.99684e-23	1448.34	-0.220202	-31.237	415.39	0.107303	0.302877	462.062	77.5812	23.303
C249	769457	Tumor	Batch II	Luminal A	0.335328	-1.83612	2313.63	0.170802	1.9458	0.587367	0.159376	-0.488082	1.86272	-2.37562	0.324517	2.18818	742.748	126.533	2942.84	1.55423e-05	0.321565	0.901247	0.871206	2.24477	1400.9	0.158602	-1.6441	0.169436	0.164476	0.971471	1.31575	0.301319	0.350954	0.321357	0.345878	0.164476	12.7444	82.9173	6890.49	7.99684e-23	1544.62	-0.333415	20.4051	75.8833	-1.26333	0.302877	367.138	112.14	61.1879
C250	511146	Tumor	Batch III	Luminal A	0.335328	-2.00653	52.7364	0.170802	-5.69839	-1.7621	-0.478129	-2.23857	1.03726	0.800466	-0.97355	140.051	752.615	137.126	5742.98	6.18908e-07	-0.964695	0.901247	0.871206	-2.60109	2191.57	0.158602	1.72845	-0.508308	0.164476	0.971471	1.31575	-0.903956	0.350954	-0.964072	-1.03763	0.164476	48.2678	-84.3609	5040.91	7.99684e-23	1050.49	-0.220202	-31.6607	-97.9611	339.987	0.302877	-85.0141	0.531985	-37.715
C257	1103360	Tumor	Batch III	Luminal A	0.335328	-2.00653	13.8451	0.170802	29.1602	31.8054	-0.478129	-2.23857	1.03726	0.800466	-0.97355	-4.86707	85.9694	71.913	3915.8	6.18807e-07	-0.964695	0.901247	0.871206	-2.60109	1435.96	0.158602	1.72845	-0.508308	0.164476	0.971471	1.31575	-0.903956	0.350954	-0.964072	-1.03763	0.164476	-12.8694	-89.8753	6540.79	7.99684e-23	879.32	-0.220202	20.8329	-45.4675	0.120882	0.302877	77.113	14.5718	6.84037
C258	1366470	Tumor	Batch I	TNBC	0.335328	1.92133	587.318	0.170802	29.4342	0.587367	0.159376	2.65607	18.8442	1.37628	0.324517	2.18818	698.227	145.046	4245.67	8.94699e-06	0.321565	22.5312	21.7801	2.24477	1420.67	0.158602	24.328	0.169436	0.164476	-2.91441	24.5479	0.301319	0.350954	0.321357	0.345878	0.164476	48.9965	260.422	7136.97	7.99684e-23	1485.23	1.91335	-7.79721	322.07	10.4071	0.302877	545	298.406	45.4315
C268	1510039	Tumor	Batch I	TNBC	0.335328	1.92133	587.318	0.170802	1.28759	0.587367	0.159376	2.65607	-4.76271	1.37628	0.324517	2.18818	806.128	2.20381	4391.49	-7.68708e-07	0.321565	-2.70374	-2.61362	2.24477	1800.46	0.158602	-0.906937	0.169436	0.164476	-2.91441	-2.55627	0.301319	0.350954	0.321357	0.345878	0.164476	3.2582	155.71	2681.65	7.99684e-23	1395.45	1.91335	-7.79782	63.9873	10.4071	0.302877	500.395	22.9946	41.3711
C280	1112356	Tumor	Batch IV	Luminal B HER2+	-1.00598	1.92133	343.753	-0.512406	37.0416	0.587367	0.159376	66.6626	1.86272	0.198882	0.324517	0.490713	375.593	161.207	2022.38	5.32176e-07	0.321565	0.901247	0.871206	-1.88845	1179.42	-0.475805	0.822582	0.169436	-0.493428	0.971471	-0.0752372	0.301319	-1.05286	0.321357	0.345878	-0.493428	-3.13319	31.4324	14059.7	-2.39905e-22	4844.78	-1.35974	43.5056	353.656	-9.25111	-0.908631	800.979	236.249	24.5574
C287	1502573	Tumor	Batch I	TNBC	0.335328	1.92133	587.318	0.170802	1.28759	0.587367	0.159376	2.65607	-4.76271	1.37628	0.324517	2.18818	767	-18.9932	2523.17	-7.68749e-07	0.321565	-2.70374	-2.61362	2.24477	1853.53	0.158602	-0.906937	0.169436	0.164476	-2.91441	-2.55627	0.301319	0.350954	0.321357	0.345878	0.164476	24.0559	111.561	6653.67	7.99684e-23	1356.76	24.8625	12.9998	22.7005	10.4071	0.302877	501.012	22.9946	62.2716
C288	1361596	Tumor	Batch I	TNBC	0.335328	1.92133	587.318	0.170802	1.28759	0.587367	0.159376	2.65607	-4.76271	1.37628	0.324517	2.18818	538.962	366.598	3547.68	-7.68748e-07	0.321565	-2.70374	-2.61362	2.24477	1292.14	0.158602	-0.906937	0.169436	0.164476	24.2868	-2.55627	0.301319	0.350954	0.321357	0.345878	0.164476	3.2582	528.985	14559.1	7.99684e-23	1393.84	1.91335	175.81	185.511	10.4071	0.302877	995.903	22.9946	20.6763
C304	1122444	Tumor	Batch I	TNBC	0.335328	1.92133	587.318	0.170802	1.28759	0.587367	0.159376	2.65607	-4.76271	1.37628	0.324517	2.18818	671.385	219.293	3784.34	-7.687e-07	0.321565	-2.70374	-2.61362	2.24477	1579.77	0.158602	-0.906937	0.169436	0.164476	-2.91441	-2.55627	0.301319	0.350954	0.321357	0.345878	0.164476	3.2582	230.564	14905.9	7.99684e-23	828.347	1.91335	173.169	182.87	10.4071	0.302877	905.206	22.9946	20.6763
C306	713804	Tumor	Batch II	Luminal B	0.335328	-1.83612	16263.2	0.170802	1.9458	0.587367	0.159376	-0.488082	1.86272	-2.37562	0.324517	2.18818	652.574	83.212	3205.7	-3.82231e-07	0.321565	0.901247	0.871206	2.24477	1798.81	0.158602	-1.6441	0.169436	0.164476	0.971471	1.31575	0.301319	0.350954	0.321357	0.345878	0.164476	12.7444	419.002	14508.2	7.99684e-23	3666.5	47.975	1.20625	492.264	-1.26333	0.302877	688.142	270.948	108.134
C336	725691	Tumor	Batch II	Luminal A	0.335328	-1.83612	-911.348	0.170802	1.9458	0.587367	0.159376	-0.488082	1.86272	-2.37562	0.324517	2.18818	731.527	83.212	2834.45	-3.8106e-07	0.321565	0.901247	0.871206	2.24477	1082.77	0.158602	-1.6441	0.169436	0.164476	0.971471	1.31575	0.301319	0.350954	0.321357	0.345878	0.164476	12.7444	364.967	7531.24	7.99684e-23	1523.98	-0.333415	86.2234	141.702	-1.26333	0.302877	381.37	115.47	63.6372
C340	1155195	Tumor	Batch III	Luminal A	0.335328	-2.00653	76.4614	0.170802	-5.69839	-1.7621	-0.478129	29.8227	1.03726	0.800466	-0.97355	-4.86707	640.076	129.623	3835.63	6.18805e-07	-0.964695	0.901247	0.871206	-2.60109	4745.24	0.158602	1.72845	-0.508308	0.164476	0.971471	1.31575	-0.903956	0.350954	-0.964072	-1.03763	0.164476	41.234	415.362	10768.3	7.99684e-23	2008.85	-0.220202	234.711	168.41	0.107303	0.302877	584.967	17.2806	141.137
C342	656324	Tumor	Batch III	Luminal A	0.335328	-2.00653	36.7086	0.170802	52.9031	-1.7621	-0.478129	54.1925	1.03726	0.800466	-0.97355	-4.86707	393.399	71.913	3044	6.18805e-07	-0.964695	0.901247	0.871206	-2.60109	920.367	0.158602	1.72845	-0.508308	0.164476	0.971471	1.31575	-0.903956	0.350954	-0.964072	-1.03763	0.164476	-12.8694	-49.4369	5566.85	7.99684e-23	1192.41	-0.220202	59.4211	-6.8794	0.107303	0.302877	415.321	257.21	319.51
C363	1697635	Tumor	Batch III	TNBC	0.335328	-2.00653	23.9112	0.170802	-5.69839	-1.7621	20.5595	-2.23857	1.03726	19.8022	-0.97355	-4.86707	786.859	91.5481	2889.9	6.18805e-07	-0.964695	0.901247	0.871206	-2.60109	2068.51	0.158602	1.72845	-0.508308	0.164476	0.971471	1.31575	-0.903956	0.350954	-0.964072	-1.03763	0.164476	23.9465	55.0483	4821.15	7.99684e-23	1681.69	-0.220202	129.865	63.5646	0.107923	0.302877	95.9111	-28.8893	91.1407
C389	595167	Tumor	Batch III	Luminal A	0.335328	-2.00653	104.737	0.170802	58.9247	-1.7621	-0.478129	-2.23857	1.03726	0.800466	-0.97355	-4.86707	457.003	71.913	3560.28	6.18805e-07	-0.964695	0.901247	0.871206	-2.60109	776.894	0.158602	1.72845	-0.508308	0.164476	0.971471	1.31575	-0.903956	0.350954	-0.964072	-1.03763	0.164476	-12.8694	409.894	17768.2	7.99684e-23	1161.13	-0.220202	16.7	-49.6005	0.107303	0.302877	1449.22	71.1928	29.8861
C440	603298	Tumor	Batch III	Luminal A	0.335328	-2.00653	41.6685	0.170802	-5.69839	-1.7621	-0.478129	-2.23857	1.03726	0.800466	-0.97355	-4.86707	292.407	71.913	2851.97	6.18805e-07	-0.964695	0.901247	0.871206	-2.60109	1113.48	0.158602	1.72845	-0.508308	0.164476	0.971471	1.31575	-0.903956	0.350954	-0.964072	-1.03763	0.164476	-12.8694	-151.821	10164.5	7.99684e-23	1892.9	56.9369	-35.7466	208.624	0.108305	0.302877	439.749	-33.3959	14.0836
C451	1009442	Tumor	Batch III	TNBC	0.335328	-2.00653	127.04	0.170802	-5.69839	-1.7621	-0.478129	34.452	1.03726	0.800466	-0.97355	-4.86707	238.786	71.913	1586.78	6.18805e-07	-0.964695	0.901247	0.871206	-2.60109	1094.98	0.158602	1.72845	-0.508308	0.164476	0.971471	1.31575	-0.903956	0.350954	-0.964072	-1.03763	0.164476	203.835	704.964	8338.21	7.99684e-23	2183.42	-0.220202	222.379	413.65	0.107303	0.302877	585.094	20.1746	117.073
C49	609487	Tumor	Batch II	Luminal A	0.335328	-1.83612	-911.348	0.170802	1.9458	0.587367	0.159376	-0.488082	1.86272	-2.37562	0.324517	2.18818	573.687	83.212	1592.28	-3.82231e-07	0.321565	0.901247	0.871206	2.24477	1612.63	0.158602	-1.6441	0.169436	0.164476	0.971471	1.31575	0.301319	0.350954	0.321357	0.345878	0.164476	12.7444	314.623	21148.2	7.99684e-23	1206.59	-0.333415	205.189	260.667	-1.26333	0.302877	1874.43	56.9236	123.12
C494	544838	Tumor	Batch III	Luminal A	0.335328	-2.00653	-19.7224	0.170802	-5.69839	-1.7621	-0.478129	-2.23857	1.03726	0.800466	-0.97355	-4.86707	749.482	133.093	2708.27	6.18805e-07	-0.964695	0.901247	0.871206	-2.60109	1297.69	0.158602	1.72845	-0.508308	0.164476	0.971471	1.31575	-0.903956	0.350954	-0.964072	-1.03763	0.164476	-12.8694	160.688	7602.84	7.99684e-23	1927.55	-0.220202	107.585	41.2845	0.107314	0.302877	600.435	-30.8008	-37.715
C521	1148483	Tumor	Batch IV	Luminal A	-1.00598	1.92133	376.001	-0.512406	2.465	0.587367	0.159376	0.0705824	1.86272	0.198882	0.324517	0.490713	708.111	99.3892	2528.19	5.32176e-07	0.321565	0.901247	0.871206	-1.88845	3498.35	-0.475805	0.822582	0.169436	-0.493428	0.971471	-0.0752372	0.301319	-1.05286	0.321357	0.345878	-0.493428	78.4962	256.279	3342.26	-2.39905e-22	592.377	-1.35974	125.135	44.6271	-9.25111	-0.908631	417.308	16.4328	295.772
C533	1223816	Tumor	Batch IV	Luminal B HER2+	-1.00598	1.92133	374.016	30.9151	2.465	0.587367	0.159376	0.0705824	1.86272	0.198882	0.324517	0.490713	1820.74	150.29	3029.56	5.32176e-07	0.321565	0.901247	0.871206	28.3751	2451.53	28.7069	0.822582	0.169436	29.7701	0.971471	-0.0752372	0.301319	-1.05286	0.321357	0.345878	29.7701	73.4715	414.575	10184.5	-2.39905e-22	1214.15	54.9931	43.5056	580.86	-9.25111	-0.908631	2027.07	1088.25	103.23
C537	1761999	Tumor	Batch IV	Luminal A	-1.00598	1.92133	406.812	-0.512406	2.465	0.587367	0.159376	0.0705824	1.86272	0.198882	0.324517	21.5106	588.126	154.849	1961.04	5.32176e-07	0.321565	0.901247	0.871206	19.1314	1550.41	-0.475805	0.822582	0.169436	-0.493428	0.971471	-0.0752372	0.301319	-1.05286	0.321357	0.345878	-0.493428	50.0734	122.55	5334.32	-2.39905e-22	724.591	-1.35974	43.7908	44.9123	30.6354	-0.908631	495.583	37.5007	49.6705
C56	906116	Tumor	Batch III	Luminal A	0.335328	-2.00653	62.0266	0.170802	-5.69839	-1.7621	-0.478129	-2.23857	1.03726	0.800466	-0.97355	-4.86707	464.178	145.487	3878.58	6.18805e-07	41.4819	0.901247	0.871206	-2.60109	1643.37	0.158602	1.72845	-0.508308	0.164476	0.971471	1.31575	-0.903956	0.350954	-0.964072	-1.03763	0.164476	-12.8694	444.22	8056.9	7.99684e-23	1053.74	-0.220202	-33.7627	240.728	0.107303	0.302877	743.417	84.1095	54.6049
C586	1188179	Tumor	Batch III	TNBC	0.335328	-2.00653	104.963	0.170802	-5.69839	-1.7621	-0.478129	-2.23857	1.03726	0.800466	-0.97355	26.3042	773.85	71.913	5502.11	6.18805e-07	-0.964695	0.901247	0.871206	-2.60109	1711.2	0.158602	1.72845	-0.508308	0.164476	0.971471	1.31575	-0.903956	0.350954	-0.964072	-1.03763	0.164476	13.4314	507.898	10083.6	7.99684e-23	2955.23	28.8013	-35.2882	134.082	0.107303	0.302877	173.909	137.566	-11.4142
C60	1098323	Tumor	Batch IV	Luminal A	-1.00598	1.92133	343.753	-0.512406	2.465	0.587367	0.159376	0.0705824	1.86272	0.198882	0.324517	0.490713	469.565	132.39	7557.72	5.32176e-07	0.321565	0.901247	0.871206	-1.88845	3961.42	-0.475805	0.822582	0.169436	-0.493428	0.971471	-0.0752372	0.301319	-1.05286	0.321357	0.345878	-0.493428	-3.13319	533.305	11537.2	-2.39905e-22	864.672	-1.35974	43.5056	215.342	-9.25111	-0.908631	1334.56	128.97	24.9163
C702	1184199	Tumor	Batch III	Luminal A	0.335328	-2.00653	42.8296	0.170802	-5.69839	-1.7621	-0.478129	-2.23857	28.2777	0.800466	-0.97355	-4.86707	6503.65	184.507	5266.6	6.18805e-07	-0.964695	0.901247	0.871206	-2.60109	1779.29	0.158602	1.72845	-0.508308	0.164476	0.971471	1.31575	-0.903956	0.350954	-0.964072	-1.03763	0.164476	-12.8694	171.356	8986.28	7.99684e-23	1194.82	28.8989	-35.8056	584.01	0.107303	0.302877	981.042	621.609	185.934
C704	285737	Tumor	Batch III	Luminal A	0.335328	127.613	109.897	0.170802	-5.69839	-1.7621	-0.478129	-2.23857	1.03726	0.800466	-0.97355	-4.86707	539.985	305.228	2416.37	6.18805e-07	-0.964695	0.901247	0.871206	127.018	646.63	0.158602	1.72845	-0.508308	0.164476	0.971471	1.31575	-0.903956	0.350954	-0.964072	-1.03763	0.164476	-12.8694	-151.821	4812.67	7.99684e-23	1382.15	-0.220202	-35.8063	116.626	0.107303	0.302877	248.066	435.791	-37.715
C75	1416619	Tumor	Batch I	TNBC	0.335328	1.92133	587.318	0.170802	1.28759	0.587367	0.159376	2.65607	18.0085	1.37628	0.324517	2.18818	530.047	15.3053	2668.49	-7.67765e-07	0.321565	-2.70374	-2.61362	2.24477	1495.61	0.158602	-0.906937	0.169436	0.164476	-2.91441	-2.55627	0.301319	0.350954	0.321357	0.345878	0.164476	25.3178	182.328	17358	7.99684e-23	1611.2	1.91335	-7.7842	178.366	10.4071	0.302877	629.751	284.01	68.1928
C81	882129	Tumor	Batch III	Luminal A	0.335328	-2.00653	22.2635	0.170802	-5.69839	-1.7621	-0.478129	-2.23857	1.03726	0.800466	-0.97355	-4.86707	93.252	71.913	1635.8	6.18805e-07	-0.964695	0.901247	0.871206	-2.60109	408.891	0.158602	1.72845	-0.508308	0.164476	0.971471	1.31575	-0.903956	0.350954	-0.964072	-1.03763	0.164476	22.5563	547.721	12182.6	7.99684e-23	3242.25	-0.220202	-35.7831	322.978	0.107303	0.302877	443.248	92.9167	-2.28934
CT74	278408	Tumor	Batch IV	TNBC	-1.00598	1.92133	343.753	-0.512406	2.465	0.587367	0.159376	0.0705824	1.86272	0.198882	0.324517	0.490713	1048.29	41.3416	5909.78	5.32176e-07	0.321565	0.901247	0.871206	-1.88845	664.68	-0.475805	0.822582	0.169436	-0.493428	0.971471	-0.0752372	0.301319	-1.05286	0.321357	0.345878	-0.493428	-3.13319	973.708	16023.6	-2.39905e-22	174.62	-1.35974	99.6283	100.75	-9.25111	-0.908631	1216.65	16.4328	-3.53612
GT07	1222576	Tumor	Batch III	Luminal A	0.335328	-2.00653	10.5718	0.170802	-5.69839	-1.7621	-0.478129	-2.23857	1.03726	0.800466	-0.97355	-4.86707	234.515	126.443	3362.6	6.18805e-07	-0.964695	0.901247	0.871206	27.6932	1646.08	0.158602	1.72845	-0.508308	0.164476	0.971471	1.31575	-0.903956	0.350954	-0.964072	-1.03763	0.164476	-12.8694	440.617	16521	7.99684e-23	1735.11	-0.220202	155.9	89.5991	0.107303	0.302877	940.434	-65.2744	13.4066
GT141	444669	Tumor	Batch IV	TNBC	-1.00598	1.92133	343.753	-0.512406	2.465	0.587367	0.159376	0.0705824	1.86272	0.198882	0.324517	0.490713	685.227	191.266	5097.86	5.32176e-07	0.321565	0.901247	0.871206	-1.88845	1774.63	-0.475805	0.822582	0.169436	-0.493428	0.971471	-0.0752372	0.301319	-1.05286	0.321357	0.345878	-0.493428	-3.13319	152.774	8303.72	-2.39905e-22	1598.32	-1.35974	43.5056	44.6271	-9.25111	-0.908631	263.059	16.4328	66.7409
GT226	570663	Tumor	Batch IV	Luminal B HER2+	-1.00598	1.92133	343.753	-0.512406	2.465	0.587367	0.159376	0.0705824	1.86272	0.198882	0.324517	0.490713	1015.61	41.3416	3457.42	5.32176e-07	0.321565	0.901247	0.871206	-1.88845	1456.48	-0.475805	0.822582	0.169436	-0.493428	0.971471	-0.0752372	0.301319	-1.05286	0.321357	0.345878	-0.493428	-3.13319	1.32814	7731.93	-2.39905e-22	1110.28	59.066	43.507	263.669	-9.25111	-0.908631	584.321	79.0167	-3.53612
GT74	736228	Tumor	Batch II	Luminal A	0.335328	-1.83612	-861.042	0.170802	1.9458	0.587367	0.159376	49.8184	1.86272	-2.37562	0.324517	2.18818	766.578	128.488	2117.18	-3.82202e-07	0.321565	0.901247	0.871206	2.24477	1991.07	0.158602	-1.6441	0.169436	0.164476	0.971471	1.31575	0.301319	0.350954	0.321357	0.345878	0.164476	12.7444	1227.85	13758.3	7.99684e-23	763.217	-0.333415	63.7677	119.246	-1.26333	0.302877	470.73	105.433	63.0209
GT91	747892	Tumor	Batch IV	TNBC	-1.00598	1.92133	393.275	-0.512406	2.465	0.587367	0.159376	0.0705824	1.86272	0.198882	0.324517	0.490713	662.383	85.9113	1177.41	5.32176e-07	0.321565	0.901247	0.871206	-1.88845	578.523	-0.475805	0.822582	0.169436	-0.493428	0.971471	-0.0752372	0.301319	-1.05286	0.321357	0.345878	-0.493428	-3.13319	226.493	22429.4	-2.39905e-22	4609.59	-1.35974	43.6256	44.7471	85.9811	-0.908631	23.7353	64.1861	38.248
GT93	567925	Tumor	Batch IV	Luminal B HER2+	-1.00598	1.92133	343.753	-0.512406	2.465	0.587367	0.159376	0.0705824	1.86272	0.198882	0.324517	0.490713	801.846	100.035	3245.45	5.32176e-07	0.321565	0.901247	0.871206	63.3262	1716.17	-0.475805	0.822582	0.169436	-0.493428	0.971471	-0.0752372	0.301319	-1.05286	0.321357	0.345878	-0.493428	-3.13319	180.46	7706.51	-2.39905e-22	779.021	-1.35974	43.5056	319.751	-9.25111	-0.908631	331.657	182.739	-3.53612
MT1023	386016	Tumor	Batch IV	TNBC	-1.00598	1.92133	343.753	-0.512406	2.465	0.587367	0.159376	0.0705824	1.86272	0.198882	0.324517	0.490713	429.945	41.3416	884.882	5.32176e-07	0.321565	0.901247	0.871206	-1.88845	784.44	-0.475805	0.822582	0.169436	-0.493428	0.971471	-0.0752372	0.301319	-1.05286	0.321357	0.345878	-0.493428	-3.13319	964.557	24946.6	-2.39905e-22	3059.46	-1.35974	43.5056	692.269	-9.25111	-0.908631	3220.16	16.4328	-3.53612
MT1029	479812	Tumor	Batch IV	TNBC	-1.00598	1.92133	343.753	-0.512406	2.465	0.587367	0.159376	0.0705824	1.86272	0.198882	0.324517	0.490713	1264.46	110.813	4075.39	4.54261e-06	0.321565	0.901247	0.871206	-1.88845	2520.77	-0.475805	0.822582	0.169436	-0.493428	0.971471	-0.0752372	0.301319	-1.05286	0.321357	0.345878	-0.493428	-3.13319	291.368	8995.9	-2.39902e-22	2358.9	70.5075	43.5061	174.886	-9.25111	-0.908631	372.729	16.4328	-3.53612
MT111	253110	Tumor	Batch IV	TNBC	-1.00598	1.92133	343.753	-0.512406	2.465	0.587367	0.159376	0.0705824	1.86272	0.198882	0.324517	0.490713	318.669	304.732	4652.35	5.32188e-07	0.321565	0.901247	0.871206	-1.88845	2165.45	-0.475805	0.822582	0.169436	-0.493428	0.971471	-0.0752372	0.301319	-1.05286	0.321357	0.345878	-0.493428	-3.13319	136.368	6178.7	-2.39786e-22	1170.97	-1.35974	105.238	106.359	-9.25111	-0.908631	228.879	16.4328	-3.53612
MT1118	838067	Tumor	Batch III	TNBC	0.335328	-2.00653	-19.7224	0.170802	-5.69839	-1.7621	-0.478129	-2.23857	1.03726	0.800466	-0.97355	-4.86707	445.608	71.913	2904.52	6.18805e-07	-0.964695	0.901247	0.871206	-2.60109	1996.25	0.158602	1.72845	-0.508308	0.164476	0.971471	1.31575	38.8701	0.350954	-0.964072	-1.03763	0.164476	-12.8694	13.7659	5157.73	7.99684e-23	722.836	-0.220202	38.7701	-27.5304	0.107303	0.302877	256.425	31.4942	36.8614
MT1213	505524	Tumor	Batch IV	Luminal A	-1.00598	1.92133	343.753	-0.512406	2.465	0.587367	0.159376	0.0705824	1.86272	0.198882	0.324517	0.490713	443.153	41.3416	2154.86	5.32176e-07	0.321565	0.901247	0.871206	-1.88845	967.735	-0.475805	0.822582	0.169436	-0.493428	0.971471	-0.0752372	0.301319	-1.05286	0.321357	0.345878	-0.493428	-3.13319	203.828	6493.67	-2.39905e-22	1556.65	-1.35974	43.5056	44.6271	-9.25111	-0.908631	181.6	141.503	-3.53612
MT1230	377142	Tumor	Batch IV	Luminal B HER2+	-1.00598	1.92133	343.753	-0.512406	2.465	0.587367	0.159376	0.0705824	1.86272	0.198882	0.324517	0.490713	447.089	129.726	2614.97	5.32176e-07	0.321565	0.901247	0.871206	-1.88845	524.295	-0.475805	0.822582	0.169436	-0.493428	0.971471	-0.0752372	0.301319	-1.05286	0.321357	0.345878	-0.493428	-3.13319	1.32814	5470.78	-2.39905e-22	243.753	-1.35974	43.5056	44.6271	-9.25111	-0.908631	147.671	16.4328	-3.53612
MT1266	1077693	Tumor	Batch III	TNBC	0.335328	-2.00653	49.0115	0.170802	29.9904	-1.7621	-0.478129	-2.23857	1.03726	0.800466	-0.97355	-4.86707	586.341	102.843	1901.04	6.18806e-07	-0.964695	0.901247	0.871206	-2.60109	788.591	0.158602	33.7253	-0.508308	0.164476	0.971471	1.31575	-0.903956	0.350954	-0.964072	-1.03763	0.164476	-12.8694	-87.2293	2828.07	7.99684e-23	543.108	-0.220202	-35.8062	-15.1155	0.107303	0.302877	-54.3816	3.06766	-37.715
MT1275	1056656	Tumor	Batch IV	Luminal A	-1.00598	1.92133	343.753	-0.512406	2.465	0.587367	0.159376	0.0705824	1.86272	0.198882	0.324517	0.490713	973.049	41.3416	7685.16	5.32176e-07	0.321565	0.901247	0.871206	-1.88845	1186.29	-0.475805	0.822582	0.169436	-0.493428	0.971471	-0.0752372	0.301319	-1.05286	0.321357	0.345878	-0.493428	26.4412	33.445	6289.63	-2.39905e-22	200.321	-1.35974	43.5056	133.35	-9.25111	-0.908631	149.994	94.779	26.0383
MT1310	823832	Tumor	Batch IV	Luminal B HER2+	-1.00598	1.92133	343.753	-0.512406	2.465	0.587367	0.159376	0.0705824	1.86272	0.198882	0.324517	0.490713	687.593	41.3416	708.681	5.32176e-07	0.321565	0.901247	0.871206	-1.88845	590.395	-0.475805	0.822582	0.169436	-0.493428	0.971471	-0.0752372	0.301319	-1.05286	0.321357	0.345878	-0.493428	34.7993	657.227	25265.2	-2.39905e-22	1363.72	-1.35974	138.337	139.458	-9.25111	-0.908631	513.006	16.4328	-3.53612
MT1315	1080177	Tumor	Batch IV	Luminal B HER2+	-1.00598	1.92133	343.753	-0.512406	2.465	0.587367	0.159376	0.0705824	1.86272	0.198882	0.324517	0.490713	135.305	41.3416	5329.93	5.32176e-07	0.321565	0.901247	0.871206	-1.88845	1783.58	-0.475805	0.822582	0.169436	-0.493428	0.971471	-0.0752372	0.301319	-1.05286	0.321357	0.345878	-0.493428	25.7973	598.08	12761.3	-2.39905e-22	2894.65	-1.35974	43.6178	218.098	-9.25111	-0.908631	415.908	16.4328	-3.53612
MT1337	1492840	Tumor	Batch III	TNBC	0.335328	-2.00653	-19.7224	0.170802	-5.69839	-1.7621	-0.478129	-2.23857	1.03726	0.800466	-0.97355	-4.86707	423.352	94.2418	8729.48	6.37273e-07	-0.964695	0.901247	0.871206	-2.60109	3320.22	0.158602	1.72845	-0.508308	0.164476	0.971471	1.31575	-0.903956	0.350954	22.1347	-1.03763	0.164476	-12.8694	-81.3549	2329.85	7.99684e-23	346.695	-0.220202	6.0602	-60.2402	0.107304	0.302877	-33.3289	-60.9678	61.4461
MT1386	652815	Tumor	Batch III	TNBC	0.335328	-2.00653	37.0119	0.170802	-5.69839	-1.7621	-0.478129	-2.23857	1.03726	0.800466	-0.97355	51.8673	636.074	71.913	3314.6	6.18805e-07	-0.964695	0.901247	0.871206	-2.60109	1037.97	0.158602	1.72845	-0.508308	0.164476	0.971471	1.31575	-0.903956	0.350954	-0.964072	-1.03763	0.164476	-12.8694	278.845	3761.81	7.99684e-23	309.835	-0.220202	131.737	65.4369	0.107303	0.302877	-106.382	-96.3511	58.0242
MT1584	1239139	Tumor	Batch IV	TNBC	-1.00598	1.92133	343.753	-0.512406	2.465	0.587367	0.159376	0.0705824	1.86272	0.198882	0.324517	0.490713	306.608	41.3416	7092.1	5.32176e-07	0.321565	0.901247	0.871206	-1.88845	1726.6	-0.475805	0.822582	0.169436	-0.493428	0.971471	-0.0752372	0.301319	-1.05286	0.321357	0.345878	-0.493428	47.3051	28.6505	2710.85	-2.39905e-22	-503.718	-1.35974	43.5056	44.6271	-9.25111	-0.908631	169.437	90.3815	-3.53612
MT1643	839938	Tumor	Batch IV	Luminal A	-1.00598	1.92133	343.753	-0.512406	2.465	0.587367	0.159376	0.0705824	1.86272	0.198882	0.324517	0.490713	408.246	120.713	2773.99	5.32176e-07	0.321565	0.901247	0.871206	42.2065	489.56	-0.475805	0.822582	0.169436	-0.493428	0.971471	-0.0752372	0.301319	-1.05286	0.321357	0.345878	-0.493428	-3.13319	405.139	9807.44	-2.39905e-22	168.768	-1.35974	43.5056	193.448	-9.25111	-0.908631	387.347	63.3647	70.8741
MT174	633367	Tumor	Batch III	Luminal A	0.335328	-2.00653	-19.7224	0.170802	-5.69839	-1.7621	-0.478129	-2.23857	1.03726	0.800466	-0.97355	-4.86707	119.797	71.913	2305.03	6.18805e-07	-0.964695	0.901247	0.871206	-2.60109	862.817	0.158602	1.72845	-0.508308	0.164476	0.971471	1.31575	-0.903956	0.350954	-0.964072	-1.03763	0.164476	-12.8694	-43.5742	8656.03	7.99684e-23	474.767	-0.220202	38.2029	-28.0975	0.107303	0.302877	546.791	-96.3511	60.964
MT1794	578834	Tumor	Batch IV	TNBC	60.6944	1.92133	343.753	-0.512406	2.465	0.587367	0.159376	0.0705824	1.86272	0.198882	0.324517	0.490713	1752.89	41.3416	1202.32	5.32176e-07	0.321565	0.901247	0.871206	-1.88845	939.025	-0.475805	0.822582	0.169436	-0.493428	0.971471	63.9104	0.301319	-1.05286	0.321357	0.345878	-0.493428	50.8547	893.175	23914.9	-2.39905e-22	16240.7	-1.35974	43.5078	854.443	-9.25111	54.8208	1946.84	177.156	-3.53612
MT1847	707617	Tumor	Batch IV	Luminal A	-1.00598	1.92133	343.753	-0.512406	2.465	0.587367	0.159376	52.4111	1.86272	0.198882	0.324517	0.490713	628.757	41.3416	2023.53	5.32176e-07	0.321565	0.901247	0.871206	-1.88845	927.556	-0.475805	0.822582	0.169436	-0.493428	0.971471	-0.0752372	0.301319	-1.05286	0.321357	0.345878	-0.493428	-3.13319	240.243	4084.53	-2.39905e-22	271.497	-1.35974	43.5056	44.6271	-9.25111	-0.908631	114.438	16.4329	40.6262
MT196	1001708	Tumor	Batch II	Luminal A	0.335328	-1.83612	2379.33	0.170802	1.9458	0.587367	0.159376	-0.488082	1.86272	-2.37562	0.324517	2.18818	339.565	83.212	1701.04	-3.82231e-07	0.321565	0.901247	0.871206	2.24477	646.844	0.158602	-1.6441	0.169436	0.164476	0.971471	1.31575	0.301319	0.350954	0.321357	0.345878	0.164476	12.7444	72.208	3482.65	7.99684e-23	1475.4	-0.333415	31.2953	86.7735	-1.26333	0.302877	533.979	95.7084	51.7715
MT219	353645	Tumor	Batch IV	Luminal A	-1.00598	1.92133	343.753	-0.512406	2.465	0.587367	0.159376	0.0705824	1.86272	0.198882	0.324517	0.490713	319.907	41.3416	4004.44	5.32176e-07	0.321565	0.901247	0.871206	-1.88845	1079.58	-0.475805	0.822582	0.169436	-0.493428	0.971471	-0.0752372	0.301319	-1.05286	0.321357	0.345878	-0.493428	-3.13319	1.32814	4177.5	-2.39905e-22	500.064	-1.35974	43.5056	44.6271	-9.25111	-0.908631	335.413	16.4328	-3.53612
MT237	609808	Tumor	Batch III	Luminal A	0.335328	-2.00653	101.749	0.170802	-5.69839	-1.7621	-0.478129	-2.23857	1.03726	0.800466	-0.97355	-4.86707	184.386	126.575	2222.37	6.18805e-07	-0.964695	0.901247	0.871206	-2.60109	1915.09	0.158602	1.72845	-0.508308	0.164476	0.971471	1.31575	-0.903956	0.350954	-0.964072	-1.03763	0.164476	89.6219	-151.821	2822.18	7.99684e-23	496.411	-0.220202	41.0621	-25.2383	0.107359	0.302877	23.1178	-96.3511	-37.715
MT2385	1253990	Tumor	Batch IV	Luminal A	-1.00598	1.92133	343.753	-0.512406	2.465	0.587367	0.159376	0.0705824	1.86272	0.198882	0.324517	0.490713	249.599	41.3416	1995.64	5.32176e-07	0.321565	0.901247	0.871206	27.6469	820.497	-0.475805	0.822582	0.169436	-0.493428	0.971471	-0.0752372	0.301319	-1.05286	0.321357	0.345878	-0.493428	-3.13319	702.919	19901.2	-2.39905e-22	-70.7205	-1.35974	168.108	169.229	-9.25111	-0.908631	488.154	121.448	21.3843
MT265	616061	Tumor	Batch II	Luminal A	0.335328	58.283	-911.348	0.170802	1.9458	0.587367	0.159376	-0.488082	1.86272	-2.37562	0.324517	2.18818	620.583	83.212	2551.04	-3.82231e-07	0.321565	0.901247	0.871206	2.24477	1423.08	0.158602	-1.6441	0.169436	0.164476	0.971471	1.31575	0.301319	0.350954	0.321357	0.345878	0.164476	63.4699	485.542	7786.71	7.99684e-23	1250.48	-0.333415	0.171386	55.6496	56.5422	0.302877	536.965	56.9236	20.5748
MT269	790772	Tumor	Batch IV	Luminal A	-1.00598	1.92133	390.589	-0.512406	2.465	0.587367	0.159376	0.0705824	1.86272	0.198882	0.324517	0.490713	333.642	125.647	1002.33	5.32176e-07	0.321565	0.901247	0.871206	-1.88845	1076.47	-0.475805	0.822582	0.169436	-0.493428	0.971471	-0.0752372	0.301319	-1.05286	0.321357	0.345878	-0.493428	36.3852	340.495	22729.6	-2.39905e-22	2028.14	-1.35974	140.913	142.035	-6.0782	-0.908631	3222.46	16.4328	115.019
MT290	596098	Tumor	Batch II	Luminal A	0.335328	-1.83612	-911.348	0.170802	1.9458	0.587367	0.159376	-0.488082	1.86272	-2.37562	0.324517	2.18818	1001.14	83.212	3134.04	-3.82138e-07	0.321565	0.901247	0.871206	2.24477	926.571	0.158602	-1.6441	0.169436	0.164476	0.971471	1.31575	0.301319	0.350954	0.321357	0.345878	0.164476	12.7444	151.417	20549.2	7.99684e-23	683.271	-0.333415	157.371	212.85	-1.26333	0.302877	1074.8	116.837	20.5748
MT350	611804	Tumor	Batch IV	Luminal B HER2+	-1.00598	1.92133	343.753	-0.512406	2.465	0.587367	0.159376	0.0705824	1.86272	0.198882	0.324517	0.490713	722.918	204.793	5699.99	5.32176e-07	0.321565	0.901247	0.871206	-1.88845	2335.23	-0.475805	0.822582	0.169436	-0.493428	0.971471	-0.0752372	0.301319	-1.05286	0.321357	0.345878	-0.493428	-3.13319	166.006	8146.17	-2.39905e-22	660.883	111.365	94.584	95.7056	-9.25111	-0.908631	744.239	79.2526	-3.53612
MT359	649049	Tumor	Batch IV	Luminal A	-1.00598	1.92133	343.753	-0.512406	2.465	0.587367	0.159376	0.0705824	1.86272	0.198882	0.324517	57.5543	-106.062	246.77	5145.73	5.32176e-07	0.321565	0.901247	0.871206	-1.88845	1362.46	-0.475805	0.822582	0.169436	-0.493428	0.971471	-0.0752372	0.301319	-1.05286	0.321357	0.345878	-0.493428	-3.13319	53.4909	4269.61	-2.39905e-22	225.236	-1.35974	43.5056	44.6271	-9.25111	-0.908631	30.0986	71.4584	-3.53612
MT450	608570	Tumor	Batch IV	TNBC	-1.00598	1.92133	404.612	-0.512406	2.465	0.587367	0.159376	0.0705824	1.86272	0.198882	0.324517	0.490713	574.297	96.1148	3162.71	5.32176e-07	0.321565	0.901247	0.871206	-1.88845	823.058	-0.475805	0.822582	0.169436	-0.493428	0.971471	-0.0752372	0.301319	-1.05286	0.321357	0.345878	-0.493428	48.2167	549.06	13012.2	-2.39905e-22	350.971	-1.35974	43.5056	147.327	-9.25111	-0.908631	392.75	16.4328	47.8138
MT469	146835	Tumor	Batch IV	Luminal A	-1.00598	1.92133	343.753	-0.512406	2.465	0.587367	0.159376	0.0705824	1.86272	0.198882	0.324517	0.490713	1191.12	268.354	542.174	5.32176e-07	0.321565	0.901247	0.871206	-1.88845	5604.17	-0.475805	0.822582	0.169436	-0.493428	0.971471	-0.0752372	0.301319	-1.05286	0.321357	0.345878	-0.493428	209.691	455.352	4827.17	-2.39905e-22	-209.107	-1.35974	47.2443	48.3659	225.43	-0.908631	407.599	16.4328	-3.53612
MT518	595605	Tumor	Batch IV	Luminal A	-1.00598	1.92133	343.753	-0.512406	2.465	0.587367	0.159376	0.0705824	1.86272	54.359	0.324517	0.490713	488.364	97.3071	5218.08	5.32513e-07	0.321565	0.901247	0.871206	-1.88845	1685.54	-0.475805	0.822582	0.169436	-0.493428	0.971471	-0.0752372	0.301319	63.5227	0.321357	0.345878	-0.493428	-3.13319	1.32814	6348.04	1.44741e-20	52.5477	-1.35974	95.9722	97.0937	-9.24866	-0.908631	86.8865	76.3959	101.399
MT53	763780	Tumor	Batch II	Luminal A	0.335328	-1.83612	-862.856	0.170802	1.9458	0.587367	0.159376	-0.488082	1.86272	-2.37562	0.324517	2.18818	746.673	83.212	7414.99	-3.81644e-07	0.321565	0.901247	0.871206	2.24477	2251.89	0.158602	-1.6441	0.169436	0.164476	0.971471	1.31575	0.301319	0.350954	0.321357	0.345878	0.164476	12.7444	83.1252	8160.31	7.99684e-23	835.042	-0.333415	41.0135	96.4917	-1.26333	0.302877	253.906	56.9236	20.5748
MT578	898449	Tumor	Batch IV	TNBC	-1.00598	1.92133	343.753	-0.512406	2.465	0.587367	0.159376	0.0705824	1.86272	0.198882	0.324517	0.490713	640.467	78.4426	4773.54	5.32176e-07	0.321565	0.901247	0.871206	-1.88845	2151.78	-0.475805	0.822582	0.169436	-0.493428	0.971471	-0.0752372	0.301319	-1.05286	0.321357	0.345878	-0.493428	-3.13319	822.685	23913	-2.39905e-22	747.513	-1.35974	43.6028	357.569	-9.25111	-0.908631	431.064	59.6751	-3.53612
MT658	512015	Tumor	Batch IV	Luminal A	-1.00598	1.92133	343.753	-0.512406	2.465	0.587367	0.159376	0.0705824	1.86272	0.198882	0.324517	0.490713	1349.25	106.444	7059.17	5.32176e-07	0.321565	0.901247	0.871206	-1.88845	2417.31	-0.475805	0.822582	0.169436	-0.493428	0.971471	-0.0752372	0.301319	-1.05286	0.321357	0.345878	-0.493428	-3.13319	460.927	15945.9	-2.39905e-22	1840.92	-1.35974	43.5056	166.694	-9.25111	-0.908631	958.485	16.4328	57.4972
MT689	278091	Tumor	Batch IV	Luminal A	-1.00598	1.92133	4472.43	-0.512406	2.465	0.587367	0.159376	0.0705824	1.86272	0.198882	0.324517	0.490713	487.962	161.206	2441.89	5.32176e-07	0.321565	0.901247	0.871206	-1.88845	665.704	-0.475805	0.822582	0.169436	-0.493428	0.971471	-0.0752372	0.301319	-1.05286	0.321357	0.345878	-0.493428	-3.13319	1.32814	6615.01	-2.39905e-22	639.802	-1.35974	46.7918	47.9134	111.664	-0.908631	206.698	144.859	-3.53612
MT75	719519	Tumor	Batch II	Luminal B	0.335328	-1.83612	-911.348	0.170802	1.9458	0.587367	0.159376	-0.488082	1.86272	-2.37562	0.324517	2.18818	518.801	83.212	3366.9	-3.82231e-07	0.321565	0.901247	0.871206	2.24477	1289.33	0.158602	-1.6441	0.169436	0.164476	0.971471	1.31575	0.301319	0.350954	0.321357	0.345878	0.164476	12.7444	272.292	7240.69	7.99684e-23	1354.18	-0.333415	21.8144	77.2927	-1.26333	0.302877	735.664	110.609	20.5748
MT750	414845	Tumor	Batch IV	Luminal A	-1.00598	1.92133	343.753	-0.512406	2.465	0.587367	0.159376	0.0705824	1.86272	0.198882	0.324517	0.490713	981.947	41.3416	5636.29	5.32176e-07	0.321565	0.901247	0.871206	-1.88845	1230.26	-0.475805	0.822582	0.169436	-0.493428	0.971471	-0.0752372	0.301319	-1.05286	0.321357	0.345878	-0.493428	-3.13319	1.32814	2879.58	-2.39905e-22	-246.101	-1.35974	43.5056	44.6271	-9.25111	-0.908631	-18.0488	16.4328	-3.53612
MT77	1142600	Tumor	Batch II	Luminal A	0.335328	-1.83612	-911.348	0.170802	1.9458	0.587367	0.159376	-0.488082	1.86272	-2.37562	0.324517	2.18818	433.578	83.212	1891.54	-2.84833e-07	0.321565	0.901247	0.871206	2.24477	1022.89	0.158602	-1.6441	0.169436	0.164476	0.971471	1.31575	0.301319	0.350954	0.321357	0.345878	0.164476	12.7444	69.404	3911.71	7.99684e-23	1231.43	-0.333415	27.4484	82.9267	-1.26333	0.302877	267.911	88.1807	47.9247
MT79	399700	Tumor	Batch IV	Luminal A	-1.00598	1.92133	343.753	-0.512406	98.691	0.587367	0.159376	0.0705824	1.86272	0.198882	0.324517	0.490713	1890.49	41.3416	3729.83	5.32176e-07	0.321565	0.901247	0.871206	-1.88845	2983.42	-0.475805	87.0942	0.169436	-0.493428	0.971471	-0.0752372	0.301319	-1.05286	0.321357	0.345878	-0.493428	-3.13319	85.2238	14912.6	-2.39905e-22	1795.11	-1.35974	43.5056	44.6271	-9.25111	-0.908631	1467.44	16.4328	-3.53612
MT813	358157	Tumor	Batch IV	Luminal A	-1.00598	1.92133	343.753	-0.512406	2.465	0.587367	0.159376	0.0705824	1.86272	0.198882	0.324517	0.490713	748.375	41.3416	3844.87	5.32176e-07	0.321565	0.901247	0.871206	-1.88845	1860.77	-0.475805	0.822582	0.169436	-0.493428	0.971471	-0.0752372	0.301319	-1.05286	0.321357	0.345878	-0.493428	-3.13319	96.7633	12162.4	-2.39905e-22	572.894	-1.35974	43.5056	44.6271	-9.25111	-0.908631	1116.23	16.4328	-3.53612
MT895	482470	Tumor	Batch IV	Luminal A	-1.00598	1.92133	343.753	-0.512406	2.465	0.587367	0.159376	0.0705824	1.86272	0.198882	0.324517	0.490713	672.912	110.431	2595.06	5.32176e-07	0.321565	0.901247	0.871206	-1.88845	1469.27	-0.475805	0.822582	0.169436	-0.493428	0.971471	-0.0752372	0.301319	-1.05286	0.321357	0.345878	-0.493428	-3.13319	208.595	6048.47	-2.39905e-22	1806.23	-1.35974	44.0263	45.1479	63.5824	-0.908631	500.118	16.4328	126.006
MT979	322166	Tumor	Batch IV	Luminal B HER2+	-1.00598	1.92133	343.753	-0.512406	2.465	0.587367	0.159376	0.0705824	1.86272	0.198882	0.324517	0.490713	186.347	41.3416	691.937	5.32176e-07	0.321565	0.901247	0.871206	-1.88845	986.142	-0.475805	0.822582	0.169436	-0.493428	0.971471	-0.0752372	0.301319	-1.05286	0.321357	0.345878	-0.493428	93.8665	107.996	7783.32	-2.39905e-22	2335.94	-1.35974	43.5056	44.6271	-9.25111	-0.908631	361.345	469.695	481.462
MT990	259240	Tumor	Batch IV	Luminal A	-1.00598	1.92133	343.753	-0.512406	2.465	0.587367	0.159376	0.0705824	1.86272	0.198882	0.324517	0.490713	1147.88	41.3416	2069.18	5.32176e-07	0.321565	0.901247	0.871206	-1.88845	1144.37	-0.475805	0.822582	0.169436	-0.493428	0.971471	-0.0752372	0.301319	-1.05286	0.321357	0.345878	-0.493428	-3.13319	258.49	7867.39	-2.39905e-22	1993.79	-1.35974	43.5056	44.6271	-9.25111	-0.908631	584.674	16.4328	117.009
[truncated: 631 more columns]

## Sheet: C.42 piRNAs_RPKM counts_CC
S3 Table. Batch corrected normalized counts of filtered piRNAs profiled from normal and tumor breast tissues
Sample ID	Number of Alignments	Tissue	Batch	Subtype	hsa_piR_020813	hsa_piR_001101	hsa_piR_019914	hsa_piR_000291	hsa_piR_019825	hsa_piR_009051	hsa_piR_001042	hsa_piR_020365	hsa_piR_020485	hsa_piR_017936	hsa_piR_017184	hsa_piR_019675	hsa_piR_000753	hsa_piR_006426	hsa_piR_001346	hsa_piR_018780	hsa_piR_019912	hsa_piR_020496	hsa_piR_000765	hsa_piR_020548	hsa_piR_000441	hsa_piR_019676	hsa_piR_012681	hsa_piR_017033	hsa_piR_008114	hsa_piR_020814	hsa_piR_000552	hsa_piR_020326	hsa_piR_004153	hsa_piR_020829	hsa_piR_016735	hsa_piR_015249	hsa_piR_000794	hsa_piR_017716	hsa_piR_001318	hsa_piR_021032	hsa_piR_018849	hsa_piR_020009	hsa_piR_008113	hsa_piR_008112	hsa_piR_020450	hsa_piR_009294
MT1253	619609	Normal	Batch III	Normal	4880.25	2624.57	848.91	9969.57	21875.1	2526.78	2701.69	6630.2	-10585.8	-186.876	-1013.46	-3054.38	775.772	-737.594	1146.52	71.9089	-2979.67	-2437.95	9305.18	29560.7	1761.3	10230.9	2912.84	10296.9	359054	-436.333	13403.4	24097.6	3532.61	6832.05	1668680	-3013.3	3662.69	1441.99	-629.243	-1769.79	-10540.8	1880.29	317633	-13235	5578.1	2139.91
MT1261	425905	Normal	Batch III	Normal	4347.91	2163.95	4070.05	23636.2	54659	3331.54	3338.3	7526.23	-10282.9	1383.99	-463.11	-2425.39	3236.42	-43.7	1116.34	418.244	-2319.2	-2281.42	17435.5	46306.1	1584.6	13167.7	3783.32	11951.9	232897	-294.145	24129.1	48217.4	5537.06	8895.49	916564	-2985.07	9817.64	1991.29	-525.248	-1850.23	-15472.9	2038.34	249568	4348	6826.55	5789.48
MT1273	252908	Normal	Batch III	Normal	6262.69	1656.16	3683.25	24065.9	70670	2550.21	1620.29	12805.9	-10458.3	1818.5	-595.587	-2385.79	3109.71	-221.869	553.811	-1360.47	-1330.83	-2306.15	19657.6	56547.8	1388.38	24354.6	3744.81	7609.57	365985	-464.075	13270.5	56569.7	7239.43	9080.46	309298	-2923.3	7974.67	2441.53	-883.716	-1543.33	-8299.37	2651.3	409982	-1398.97	9803.62	5249.25
MT1299	313675	Normal	Batch III	Normal	9763.92	1446.17	1526.37	15143.3	37267.5	2628.34	2121.23	9385.87	-10380.2	571.02	-732.372	-3173.93	-715.2	-690.776	1354.02	1066.76	-2189.97	-2437.95	13017.5	31223.7	2667.56	22440.5	3234.39	5083.25	520751	-388.387	30068	34897.3	5345.19	7963.84	280118	-2952.76	7793.44	1943.34	-275.88	-1411.78	-7410.01	5569.4	735496	27977.1	6086.23	4232.06
MT1345	276940	Normal	Batch III	Normal	5255.13	815.294	-87.969	2829.11	8819.22	3005.06	1489.04	9678.6	-10585.8	3048.15	-1172.7	-2870.7	2947.87	-343.625	642.83	-1317.29	-3330.71	-2437.95	3998.06	57811	1222.74	13704.3	3739.17	4280.8	501367	-136.277	15582.4	6839.97	1625.5	6389.14	554699	-3075.38	1130.72	1216.11	-431.716	-1809.49	-3390.56	4244.04	527281	11591.5	1798.66	5829.28
MT1451	259072	Normal	Batch III	Normal	4574.46	2567.39	3561.44	26391	68760.3	3294.25	2451.95	8039.19	-10585.8	3467.82	-750.241	-2826.23	3312.17	-1425.18	1209.58	-5.44312	-2284.79	-2437.95	22992.5	34054.8	544.357	30365.1	2910.52	6426.6	285727	-467.015	37038.9	63473.8	5524.34	8268.52	622754	-3075.38	11990.7	2143.94	-458.487	-1552.43	-14324.4	3861.29	500936	83949.8	6339.28	5239.93
MT1491	548496	Normal	Batch III	Normal	8464.9	2066.37	13116.4	75672.8	188035	2893.15	1941.61	8723.45	-10527	-153.652	261.055	-2473.69	577.364	220.687	2093.68	-135.126	6759.84	-2377.18	59225.8	22780.9	1554.19	6020.7	3188.03	8869.44	543623	-359.742	18812.4	186255	8752.78	12940.3	924844	-3005.25	35446.8	2988.47	-848.601	-1631.92	17429	2603.18	551660	16582.6	6076.35	5709.58
MT1537	259316	Normal	Batch III	Normal	2899.29	1324.88	20064.5	113575	283225	3542.23	2448.44	12018.1	-10337	1321.27	-199.86	-2689.15	1772.06	135.94	1208.58	-1247.17	-357.856	-2309.41	91759.5	47581.7	2139.07	10805.9	3308.82	8735.42	334268	-226.11	19373.7	266172	16607	17053.7	575468	-3075.38	54157	4754.63	-952.639	-1801.58	-14694.3	9570.16	296455	-2816.97	6461.29	10119.1
MT4974_V04	462015	Normal	Batch III	Normal	8785.46	942.752	181.928	7152.31	13779.5	2771.76	1029.41	20060.2	-8979.96	1841.8	-374.047	-2046.78	371.033	-1058.47	1637.49	-1498.66	-1984.19	-1644.33	6389.01	25134.3	375.176	10851.3	3439.18	3387.94	609490	88.7469	13839.3	16925.2	2075.87	7774.24	303871	-1826.67	2301.37	1029.13	2425.72	-1018.31	14559.5	4079.04	724394	49933.5	2349.46	2985.28
MT5048_V02	585240	Normal	Batch III	Normal	6863.81	1410.56	-284.439	6985.46	14268.5	2808.49	2252	12385.5	-10475.6	301.755	-1057.56	-2966.28	-190.628	-1168.2	1441.03	1190.48	-1805.78	-2437.95	4261.09	10198.8	481.201	7878.12	2834.22	6960.95	806054	-374.05	9469.34	13866.9	1274.88	5747.35	698370	-2746.78	1354.36	455.868	-709.953	-1429.9	8947.87	1201.51	993606	97510.3	4175.77	3664.83
MT5049_V02	252440	Normal	Batch III	Normal	2312.59	2226.26	-22.2602	3090.49	7437.43	3572.72	1097.49	8072.78	-10330.3	1383.51	-1160.18	-2808.12	2620.72	-267.565	554.57	-1500.11	-2779.17	-2305.91	1552.98	56525.2	25.9402	14433.3	2928	10922.7	238778	-463.846	34802.7	6855.3	1804.05	5744.95	854337	-3075.38	2048.69	400.749	-562.54	-1798.19	-21022.2	3244.14	249934	11802.2	3088.65	6712.49
BM01-13	341385	Tumor	Batch IV	Luminal A	1655.32	917.492	4283.09	14994.8	33988.7	24559.9	1807.45	9755.4	17121.2	3556.95	10753.7	11877.7	9564.21	3594.42	756.195	4965.95	20712.6	6128.28	9942.47	6540.46	1528.41	2355.54	7503.04	-273.23	-9385.73	2218.52	2828.19	33769.4	-614.172	123690	164523	8875.18	11712.3	81.2172	3555.99	13207.7	98323.4	3655.14	195046	174096	1403.32	17036.6
BM01-15	550011	Tumor	Batch II	Luminal A	6533.83	2550.25	5637.02	15750.2	50954.5	14268.8	8323.79	15152.2	8723.42	1668.51	3184.23	5721.98	8839.6	3300.94	2341.13	23198.5	22525.5	2759.44	16844.3	7170.78	2652.27	2913.4	4751.11	4983.72	40607.5	2400.13	5138.78	47768.9	6382.99	39220.2	209895	3367.17	16457.2	1936.18	2111.5	6614.61	-61368.9	2712.32	113438	248001	2983.75	16687.7
BM01-27	1019169	Tumor	Batch III	TNBC	2423.91	938.602	2810.98	13525.4	43747.8	13089.2	1958.62	24236.6	7771.94	1034.77	2798.32	5420.35	4667.25	1213.24	753.792	4063.81	18636.2	7341.26	14809.7	5409.46	1103.59	1034.52	3192.37	3211.87	97590.1	3889.05	7202.57	39116.1	6243.21	69211.4	220134	10472.6	7849.38	1635.15	2311.86	36340.5	395320	3172.58	165584	289055	3087.23	13481.1
BM01-29	482609	Tumor	Batch IV	Luminal A	4735.08	1838.79	2677.24	20203.6	51089.5	13765.4	3434.28	5756.17	9089.87	1990.59	4055.87	5687.97	6815.4	3085.03	3082.19	13060.7	20928.1	3773.19	16666.6	8571.11	2028.8	1459.18	4426.71	6788.91	161892	2428.6	3142.28	46643.9	-1479.99	28848.3	124631	4552.97	5485.76	-582.401	2269.68	2599.57	75921.5	3509.91	135605	186445	1758.34	22121.4
BM01-34	250446	Tumor	Batch IV	Luminal A	2718.95	1763.16	6598.59	29425.4	75484.2	17537.2	4308.97	26152	20353.2	2668.38	10408.2	10446.8	14361.9	6837.37	1278.7	4964.13	19979.2	6738.59	21682.2	12073.2	3693.53	3513.67	7672.7	9396.33	72370.3	3831.39	3102.83	66978.6	4615.64	62027.2	308725	9067.04	14503.3	3480.72	5406.98	4194.46	55591.5	6700.05	109392	160515	1278.38	16040.6
BM01-5	860026	Tumor	Batch II	Luminal A	2340.8	1476.56	8181.21	41164	113625	13717	2632.54	28195.4	18487.8	2655.08	5914.4	6233.1	11465.2	5767.67	1051.5	7492.05	20358.4	6788.18	40000.1	9516.64	1939.29	1303.24	4568.83	3651.81	69180	2048.64	2267.33	109791	8943.65	66096.5	193176	8154.75	19677.1	2612.68	2939.48	4147.89	36573.9	2750.66	115541	177869	1806.87	15732.7
C1010	814596	Tumor	Batch IV	TNBC	4864.09	2090.39	6136.31	15498.2	40612.4	9944.59	3814.55	24942.7	11212.1	2211.84	5611.87	5549.45	7699.62	4440.49	1689.57	10649	26944.9	3767.45	12822.6	8910.56	1520.02	985.992	5652.14	8719.44	58942.1	2370.44	4097.88	39861.4	4778.97	43243.6	433437	5968.82	15816.3	1813.02	3590.51	5823.57	70960.2	4114.29	93555.7	166670	2658.06	11088
C108	537362	Tumor	Batch II	Luminal A	1907.2	1211.09	12120	88121.5	217122	9944.57	1997.37	29248.4	12999.4	1225.67	2809.17	5278.93	7879.46	2843.51	273.678	1678.75	13345.8	3944.48	77313	5652.88	1410.18	1236.02	3141.71	2938.85	29061	1176.9	1594.93	217063	18294	124090	570782	8050.01	25773.4	5089.52	2091.78	5506.5	69572.4	571.75	107174	211527	628.721	14828.3
C131	1784783	Tumor	Batch III	TNBC	5503.98	1677.92	13774.8	77850.6	197712	10881.3	3744.64	28367.2	16000.9	1982.77	4161.19	5969.44	8141.15	2555.34	1709.73	5375.06	21903.2	6862.9	65199.6	6976.9	1682.08	1797.16	3752	3878.12	76593.2	988.184	2944.18	191276	8555.2	70962.1	312681	6255.64	33012.8	2768.44	2377.21	3568.5	174007	3455.32	129056	172874	2827.86	16875.1
C135	842422	Tumor	Batch III	Luminal A	2811.4	1050.13	19102.4	54659.5	137836	9468.39	1332.2	16335.4	3811.98	2025.67	5693.48	2716.53	9069.45	7306.11	881.568	3374.32	16291.9	1518.89	48386.3	11142.8	2099.25	2290.65	4291.66	3762.88	29232.3	1044.56	2371.65	136145	8888.43	56066.9	313031	4046.95	44915.5	2889.73	3967.58	4162.46	86589.1	4485.49	81669	98814.1	974.143	14327.8
C139	574605	Tumor	Batch III	Luminal A	3738.54	1882.91	7827.85	27987.3	64483.6	10338.3	2375.37	22212.5	24501.4	2581.16	11688.6	5248.28	16217.9	8807.06	2185.16	4923.1	28218.5	5683.57	23135.1	10419.1	1219.87	1013.7	3505.25	3529.81	75437.5	3056.17	3398.43	65659.1	9055.92	108052	203347	8303.68	21025	1972.66	4557.38	2003.79	71379.8	3039.08	160218	128793	2756.03	16099.2
C140	453939	Tumor	Batch III	Luminal A	1521.64	1442.32	19251	66049.8	173395	18767	42.4494	34191.3	21605.5	3849.88	3182.89	13006.5	15883.6	8689.15	752.484	168.672	44305.8	9017.33	57912.9	11996	1606.52	960.398	4220.06	2105.97	19682.4	4368.98	2707.64	172224	13315.1	135343	210337	9718.62	40492.7	3385.38	5069.32	4896.03	159456	6201.52	97180	141446	2916.11	17367.3
C152	484214	Tumor	Batch III	Luminal A	3091.16	3010.83	8052.14	29959.9	74664	14347.5	1198.93	15984.5	4736.64	2707.52	4303.89	8359.41	10003.6	1664.33	2423.62	8419.58	31743.5	2518.54	24704.4	10224.8	2114.46	2541.46	4167.79	2872.37	101967	1993.87	1547.08	75136.3	7773.2	83592.8	211618	6932.91	18492.9	2399.33	5043.3	2271.05	54194.6	6695.97	145888	127454	2213.85	12667.3
C165	709188	Tumor	Batch III	Luminal A	4947.09	2972.25	12446	45155.2	122762	9063.6	4313.94	25611.7	5925.55	4989.65	9978.85	17333.3	24745.8	6358.19	4666.7	1528.7	16216.5	3249.3	42757.6	15575.1	2445.54	5477.89	6280.71	7167.63	61697.1	2320.62	7366.45	117512	8508.19	72394.5	370522	5981.57	27085.9	2811.5	8525.66	2622.62	57387.5	1570.73	74929.9	106945	3433.59	24361.2
C166	714849	Tumor	Batch II	Luminal A	6372.1	2545.81	8723.27	28506.7	82207	13697.4	3555.38	25958.3	11608.3	3819.06	12892.5	10898.8	13763.8	6466.19	2621.4	6512.07	23532.3	5119.58	26104.5	11822.4	1813.33	1840.03	5185.83	4075.07	51091.5	3991.93	5344.71	77628.4	7839.75	107341	174219	6725.53	19179.3	2663.02	6307.08	7287.89	98755.5	6427.81	229711	219394	2541.4	21563
C18	792755	Tumor	Batch III	Luminal A	2134.06	1018.56	21779.4	78358	207032	16868	1453.77	30200.8	24042.3	4128.47	4464.85	13153.3	38131.8	16757	2319.64	1255.1	15055.6	2145.22	69769.8	16978.9	697.475	1359.93	4289.39	2959.4	16964.9	3196.63	2356.33	198021	12926.6	121769	179248	11964.7	50531.2	3859.49	5508.16	1166.55	89292.2	4848.97	65019.2	41585.7	1493.78	19590.8
C197	1257834	Tumor	Batch IV	Luminal B HER2+	1429.14	1044.42	11046.3	45109.5	120257	28308.1	1904.94	74516.7	28049.3	3423.41	8696.74	15593.2	19454.5	8725.54	1432.75	4716.02	27204	6978.69	41862.7	10295.8	929.394	1392.93	3642.41	610.626	-5805.54	3590	2124.11	117069	15445.2	186210	249402	22183.9	28382	5943.11	5068.29	3964.62	92866.6	5785.73	47151.9	107055	502.156	29698.8
C201	1541780	Tumor	Batch III	TNBC	2902.38	2060.63	8836.86	75377.1	194648	19788.4	5076.98	25192.4	12596.4	2279.06	5925.61	9224.87	9823.28	4257.51	2247.14	7750.67	18178.3	5323.64	66173.9	7401.99	2834.38	1388.63	4347.37	3205.27	44548.1	1520.32	1475.27	189978	9776.87	46801.2	164187	5431.28	18296.9	3204.38	3283.93	13682.3	270890	4810.51	118192	223721	1099.39	23707.7
C203	616605	Tumor	Batch IV	Luminal A	996.574	1098.9	5301.75	92419.9	213591	7514.45	644.554	-2536.84	5283	782.76	2916.94	424.246	3294.7	1428.4	503.904	3328.05	12898.8	1743.22	75890.3	6543.11	-338.282	253.207	-1755.03	-724.1	76471.5	497.362	1266.59	219634	2465.23	42744.3	220140	2688.86	10044.6	167.618	1021.89	591.633	30047.7	1491.4	132944	150290	521.205	-3916.91
C204	508917	Tumor	Batch III	Luminal A	1575.35	98.4998	23652.6	180266	445095	7303.36	-100.34	19681.2	5387.36	782.68	12523.2	2449.55	2055.3	3463.53	415.805	-945.432	17322.6	3391.42	155217	6710.43	89.363	307.452	2583.8	2199.34	28877.7	1500.13	-785.942	429035	19482.8	54741	162814	4557.73	56309	7056.25	1714.31	1687.01	219852	3068.33	64982.2	90939.1	242.886	10977.8
C22	496338	Tumor	Batch II	Luminal A	4132.67	2234.41	14298.3	30957.9	77824.6	21131.2	1794.88	22053.3	9403.62	3119.11	4677.85	6776.84	19603.2	5786.53	2571.64	6133.42	31173.1	4618.66	26746.8	10919.2	2633.67	3595.09	3702.28	3868.31	43888.2	4672.94	4140.3	74850.1	16942.2	140941	442888	18714.2	31571.3	5396.65	5210	5024.78	-31600.2	2712.4	108455	161591	2405.61	19849.4
C225	1260473	Tumor	Batch IV	Luminal A	2163.94	1325.09	10136.8	32629.6	85443.4	14543.9	1848.17	20830.3	16942.4	3005.51	5708.23	11479	15926.4	9269.56	552.107	4848.35	31787.3	6014.46	28826.8	10139.1	1033.94	1158.68	259.99	1787.56	34018.3	1747.52	2629.9	84398.2	6175.23	89588.5	226278	8196.98	25027.9	2266.43	6279.46	4695.67	166283	6066.93	94455.5	115609	817.5	21071
C229	1732907	Tumor	Batch I	TNBC	2481.04	1698.72	8423.09	50536.4	133222	23294.9	2826.12	23499.5	12598.5	2920.82	17516.5	9717.17	14883.4	8154.05	1563.32	10997.4	14837.6	4535.9	47169.6	10409.2	2496.98	2384.69	12528.1	4755.5	16497.8	4251.8	4097.39	125311	10000.5	81977.5	242099	8810.47	21550.9	3097.33	4950.32	7081.59	101705	6405.11	103827	184396	2554.36	16117
C23	922050	Tumor	Batch III	Luminal A	4031.92	1643.28	17452	41921.1	106160	10049.4	3311.9	23967.7	2883.45	2209.33	8188.06	5741.82	7365.41	5210.34	2538.24	8457.69	18047.1	5804.55	35619.6	9977.97	3181.94	2653.92	4376.69	3898.86	38966	1954.25	3337.12	99087	10110.4	88338.8	217913	10106	38877.1	3549.41	3007.98	3706.64	46329.6	4812.05	94412.7	159572	1560.48	15718.1
C234	778158	Tumor	Batch III	Luminal A	3198.41	1324.36	20304	78945.1	201886	9096.81	3389.83	23409.8	9643.91	1177.86	5169.67	2772.24	3971.41	793.299	720.849	6417.15	23715.2	3087.92	65615	4140.43	1252.08	1475.66	3175.59	3036.16	29653.7	1621.1	3166.73	194663	10498.6	67335	220034	3251.2	46592.3	3178.19	1658.81	2592.55	92608.1	3665.54	94570.3	148933	933.508	11958.2
C249	769457	Tumor	Batch II	Luminal A	2942.84	1400.9	6890.49	16165.9	40180.4	11943.3	2160.69	26101.1	10915.9	1380.93	4412.36	3812.41	5750.14	3879.69	2046.9	8186.22	19203.2	3359.37	14922.9	6646.61	1837.92	1808.58	2960.35	3036.27	54944.6	1435.27	2951.43	45598	7214.75	32416.8	249478	9328.57	16531.5	2054.55	1940.48	6038.92	23701.1	5198.04	177023	199682	1122.94	13229.8
C250	511146	Tumor	Batch III	Luminal A	5742.98	2191.57	5040.91	19645.1	53725.4	8796.7	3546.44	21428.9	7021.66	2441.62	2680.99	1375.47	6554.05	1777.19	3045.63	8830.39	24600.6	3300.79	17595.8	9965.23	1166.09	3649.2	2852.17	4085.95	147132	1735.57	6197.18	48058.6	6991.6	47312.7	288084	6781.81	12958.9	2294.03	1259.82	661.507	109845	5153.77	248676	162614	3565.03	8449.42
C257	1103360	Tumor	Batch III	Luminal A	3915.8	1435.96	6540.79	21920	52486.8	5638.64	1802.18	13547	4850.88	244.481	2712.05	-278.636	293.403	180.385	1394.88	16198.3	18240.7	915.442	18026.1	525.389	1604.72	1656.74	2776.3	3115.06	72563.6	233.717	2574.42	53415.5	5564.59	63490.8	225415	2292.84	16941.9	1862.56	417.302	3307.31	233295	2551.3	213429	277508	1868.69	8573.68
C258	1366470	Tumor	Batch I	TNBC	4245.67	1420.67	7136.97	31606.1	79008.5	38328.1	2454.85	19462.1	9442.94	1652.42	4242.55	5084.78	8064.41	2890	2095.59	6438.28	16467.5	4707.75	28261	7094.43	1705.81	2022.7	1997.09	3528.51	46676.4	1489.99	3413.03	78886.4	8914.47	88853.1	320035	7079.31	15769	3299.61	2309.98	4314.84	141457	3525.77	127563	196216	1804.07	17310.3
C268	1510039	Tumor	Batch I	TNBC	4391.49	1800.46	2681.65	15530.4	44948.3	-1676.34	2456.3	21512.6	12273.9	2099.25	4375.31	5263.29	7193.18	2323.89	2306.17	6543.62	21075.8	5324.09	15913.8	6947.26	1663.86	1849.79	1646.46	3184.85	93348.6	2246.04	3414.67	43217.2	7406.78	84083.3	220317	7771.93	7432.51	2159.91	2639.42	4408.82	131094	3322.28	191442	214188	2216.69	12666.2
C280	1112356	Tumor	Batch IV	Luminal B HER2+	2022.38	1179.42	14059.7	17518.8	45673.6	9801.95	1817.92	60903.9	19703.8	3465.35	11012.9	10079.6	15175.1	8612.42	922.028	4014.75	24000.8	7681.24	15267.9	9524.91	1079.15	970.777	643.974	469.64	-5024.59	3294.02	3158.33	43776.7	10557.4	78196.6	278916	13516.7	31280.8	2772.38	5770.11	5441.9	47163.6	4710.59	74166.3	40934.7	1046.46	23324
C287	1502573	Tumor	Batch I	TNBC	2523.17	1853.53	6653.67	23608	62849.9	8587.77	2841.44	19122.8	10147	2106.32	5587.14	7488.83	11523	7524.37	1694.49	8039.5	49119.8	4145.45	21899.7	9489.37	1896.53	1705.46	2640.31	3389.22	67314.6	2191.15	3283.11	61334.4	9544.29	83182.3	233812	6469.36	15081.5	2830.21	3867.79	7218.74	134585	5059.9	106091	130623	1447.27	18933.9
C288	1361596	Tumor	Batch I	TNBC	3547.68	1292.14	14559.1	94232.3	235693	9213.08	2729.91	30817.3	12779.4	1846.32	2973.66	5068.75	8118.95	2596.42	1999.26	5457.17	8911.04	4743.93	79253.5	6879.78	1632.27	1624.85	3776.18	3092.48	45243.7	1905.81	2817.7	233356	8931.5	77088.8	247393	5571.98	32916	2833.3	2149.88	4873.09	205805	2746.44	145782	154452	1685.25	14119.8
C304	1122444	Tumor	Batch I	TNBC	3784.34	1579.77	14905.9	83355.2	205289	4644.47	2329.72	20352.1	9230.54	1831.56	3327.82	5290.5	7397.89	2675.29	1875.08	6050.83	15367.9	3309.9	67859.1	6364.84	1608.17	2032.98	2135.36	3453.23	68373	1765.43	2877.83	200538	8389.53	61985.8	220748	6427.09	35900.2	2520.6	2051.23	3343.91	103829	2849.37	161205	193922	2348.18	11161
C306	713804	Tumor	Batch II	Luminal B	3205.7	1798.81	14508.2	90144.8	237666	18136.4	2485.97	30796.5	8638.17	1541.65	7408.57	9260.74	12143.4	4474.13	1127.37	7222.05	40839.2	7415.5	77756.3	5703.38	1766.37	2520.28	6204.62	3844.24	22290.3	1896.33	2650.13	227929	13583.6	211472	225285	10239.2	34568.7	3976.62	2609.78	6707.13	-13503.1	3168.42	55384.3	161632	1097.1	20464.9
C336	725691	Tumor	Batch II	Luminal A	2834.45	1082.77	7531.24	26826.3	68684.5	12526.1	2267.81	35636.7	16947.7	3659.7	5308.05	9830.09	18305.9	6373.62	1112.33	3659.04	21541.6	6143.26	25114.2	10136.8	1989.71	1237.89	4001.46	3864.17	44944.8	3329.62	2859.32	70160.9	7707.87	94901.2	279140	7829.57	18645.3	2676.46	4198.24	5263.25	84873.7	3524.02	77574.6	122083	1726.4	19632.2
C340	1155195	Tumor	Batch III	Luminal A	3835.63	4745.24	10768.3	74438.9	183502	9738.84	1865.9	27560	9798.94	3813.18	9117.11	8634.58	19302.1	10286	4413.35	10264.9	26611.1	2871.4	66496.1	13832	3360.07	4720.36	5409.13	2709.54	21641.3	6229.39	7452.96	180945	10177.7	95906.8	385334	7212.6	25754.8	3388.65	6090.51	2402.3	97292	2828.02	185409	127140	2421.2	24554
C342	656324	Tumor	Batch III	Luminal A	3044	920.367	5566.85	21608.7	58865.8	14267.7	1310.87	23827.4	14185.6	2704.07	5064.97	6388.14	13343	8717.1	1405.72	5541.29	20400.5	2031.39	21429.2	11973.8	1213.34	1379.59	3085.64	2827.36	61472.2	1650.2	4559.55	56938.4	8108.12	69366.4	241941	5832.04	18513.6	1678.64	2729.94	3529.63	59597.4	6201.24	170886	140351	813.466	14534.1
C363	1697635	Tumor	Batch III	TNBC	2889.9	2068.51	4821.15	23911.4	63839.2	21861.5	3118.96	35860.5	13204.4	3486.69	5998.41	14072	16279.2	9618.21	1424.45	5350.81	18616.3	11581.6	22063.5	11712.2	2363.89	1871.42	5596.53	3507.58	21735.7	8487.49	3750.51	62743.1	10210.1	89644.4	387996	14188.5	10793.4	3517.04	5871.34	4439.62	54560	6214.56	83651	101106	1727.99	28824.2
C389	595167	Tumor	Batch III	Luminal A	3560.28	776.894	17768.2	56707.9	150583	7680.06	1409.01	21393	2151.17	1836.39	1698.7	1705.12	4401.52	2216.95	1361.47	3951.78	18775.2	3162.72	51248	9714.5	1391.5	1290.41	2708.51	2551.53	125797	987.55	3102.33	143509	6311.92	40447.2	271233	3193.07	43010.5	2460.35	1396.18	242.026	4315.34	5216.88	203656	121558	2695.8	8747.15
C440	603298	Tumor	Batch III	Luminal A	2851.97	1113.48	10164.5	35374.9	87702.2	17608	1262.27	29581.6	23741.6	2535.34	5683.75	9330.55	16256.2	7741.95	2316.75	3393.27	43503.1	7783.64	30848.5	10545.8	1022.79	946.948	3502.47	3692.95	60187.2	2002.29	1143.28	85092.5	10488.6	122853	143004	12926.4	22220.3	3395.04	5943.14	1496.08	51132.4	5691.4	122674	146001	1269.97	18069.9
C451	1009442	Tumor	Batch III	TNBC	1586.78	1094.98	8338.21	51329.3	136161	15556.7	2782.34	35350.6	26068.1	1200.8	2484.02	9610.56	8023.66	1748.47	759.66	6920.65	26445.1	5057.94	44811	5270.11	1802.44	632.812	3748.06	2901.5	32519.2	1424.61	813.753	130550	14311.2	106355	241317	12775	21707.7	4363.33	2660.9	5455.94	93552.9	3208.65	63577.4	172707	1339.68	20385.7
C49	609487	Tumor	Batch II	Luminal A	1592.28	1612.63	21148.2	185848	449844	12101.4	1642.44	18529.5	11238	1990.37	4685.49	4123.92	8917.51	4685.93	2416	7927.83	19682.6	3131.85	161689	9036.12	1915.2	2173.79	3827.47	3842.54	36688	2218.54	3387.08	433366	13020.6	78139.1	336272	7172.11	46993.2	5085.99	3545.87	5596.03	-5604.05	4569.77	113703	148600	2170.71	13191.7
C494	544838	Tumor	Batch III	Luminal A	2708.27	1297.69	7602.84	33280.7	83153	15685	984.356	28959.9	18366.2	3590.58	9448.59	11495.5	14504.9	6760.07	1537.15	3485	26529.3	6004.93	29976.4	9612.88	2011.15	1445.62	4017.13	2986.77	29716.6	2394.9	1513.72	82945	9492.7	139358	168424	11043.1	21522.2	2413.78	3912.95	3461.84	42594.8	3304.27	95554.7	205292	1593.89	16702.9
C521	1148483	Tumor	Batch IV	Luminal A	2528.19	3498.35	3342.26	18688.6	45867.3	10523.3	2894.23	15205.1	16164	6364.98	7473	26191.5	78799.6	42602.5	2450.92	5700.2	26913.3	4747.51	14292.1	23601.7	1841.83	1767.79	205.053	-1173.85	-15043.1	4790.7	5456.84	41857.8	-991.225	41615.3	644175	12082.9	6147.42	-23.8441	13467	762.521	95336.1	2716.36	41451.6	67403.2	1405.66	36076.8
C533	1223816	Tumor	Batch IV	Luminal B HER2+	3029.56	2451.53	10184.5	29320.1	81161	8844.43	7403.95	10471.1	8274.38	4115.44	15032.7	10850.9	5989.41	5980.39	1614.8	11522.8	21913.8	2946.22	27231.2	8334.26	1473.17	2051.21	24359.1	29356.3	-17783.1	7882	4631.5	76792	21843.1	13873	243803	5585.46	23364.5	6854.41	6678.95	2398.88	27983.2	4319.28	2637.93	17394.8	4314.65	35035.1
C537	1761999	Tumor	Batch IV	Luminal A	1961.04	1550.41	5334.32	21098.9	53959.1	17387.3	1393.07	28970.3	21019.5	3707.45	8360.57	15032.4	31007.9	12947.4	170.969	5345.81	33056.1	7769.83	17979.7	11801	1671.7	2120.48	4929.15	1072.35	-3855.78	8138.74	4222.82	53053.8	7766.68	198637	332357	12000.1	9612.57	3360.63	5655.17	3708.87	96611.6	3154.71	92360.9	106727	796.717	31320.6
C56	906116	Tumor	Batch III	Luminal A	3878.58	1643.37	8056.9	58968.2	147852	18086.8	1957.95	26529.1	8460.36	2183.39	8591.43	8269.49	11686.9	5410.53	1590.89	5928.11	18243.3	3926.21	51987.5	7272.04	2447.88	2137.84	3957.51	3873.6	19953.9	1723.05	3228.59	151357	10648.9	134564	271480	8045.63	17327.9	3818.38	2609.86	6333.31	98733.1	3843.97	84333.5	230820	1561.84	18910.4
C586	1188179	Tumor	Batch III	TNBC	5502.11	1711.2	10083.6	55132.9	140746	31580.9	5537.84	24823.2	26038.4	1841.46	7204.75	12054.5	11808.3	7153.58	754.228	14453.4	12840.2	3874.23	47647.9	7187.2	2468.77	2678.06	7730.08	3564.02	24260.4	1832.03	1668.25	142691	8846.32	72910.1	163146	4143.17	23969.1	2681.28	3664.04	12897.5	66961.1	6193.68	98311.4	316537	1888.22	23688.8
C60	1098323	Tumor	Batch IV	Luminal A	7557.72	3961.42	11537.2	89476.5	228461	7266.65	2902.73	9190.37	7808.85	2494.13	6637.1	10379.6	11806.1	7385.67	4086.96	10598.7	23352.3	2999.87	76467.2	12556.4	1864.34	1341.75	2470.66	5039.44	45546.8	2826.02	5506.01	225321	11181.5	27032.1	220461	4278.92	26457.3	3658.1	8385.79	1358.02	69225.1	4301.88	84433.4	97851.1	3281.1	15633.8
C702	1184199	Tumor	Batch III	Luminal A	5266.6	1779.29	8986.28	50846.2	129964	8960.36	1760.72	14964.4	-3203.68	3352.14	25208.1	525.806	3802.76	3118.53	2241.35	8930.5	5210.87	376.891	44534	2889.23	1517.88	1789.44	3031.23	3684.72	33696	3106.84	3278	131583	8608.59	33184.5	265648	1146.89	18879.6	2634.46	464.531	2160.09	87452	4152.2	140793	177332	4092.19	11131.6
C704	285737	Tumor	Batch III	Luminal A	2416.37	646.63	4812.67	16513.8	46632.5	22856.5	2453.72	19583.2	15944.3	1758.06	7197.66	3858.91	3970.25	1451.51	1230.9	5900.37	33875.6	8411.19	16216.6	3503.81	1289.75	1529.41	3572.49	4301.11	21363.4	724.758	2051.46	43489.3	8060.74	125458	234622	14692.4	11574.3	2319.95	3538.58	3605.84	228511	5262.39	69354.1	124929	907.951	12865.6
C75	1416619	Tumor	Batch I	TNBC	2668.49	1495.61	17358	37593	99867.5	9453.97	2680.22	29229.5	14007.4	2140.78	4332.74	6143.63	9103.74	5699.08	1097.14	7166.15	28813.5	3415.52	34265.3	7084.82	1925.1	1427.72	3078.62	3412.16	19903.3	2169.18	2401.58	96487.9	10069.7	112235	221854	6846.65	41003.4	3293.55	3374.05	9215.23	121963	4843.55	117808	189839	1533.36	18128
C81	882129	Tumor	Batch III	Luminal A	1635.8	408.891	12182.6	48706.7	130368	12771.5	1932.61	27278.9	12671.7	2352.94	4325.96	9075.79	12085.8	8251.83	1278.4	2671.35	20234.6	3608.03	45634.2	10145.1	1316.8	524.42	4942.25	3267.46	26865.4	2919.5	1419.21	132314	9563.45	106832	245866	6822.01	27417.8	3253.09	4560.26	1072.64	-1605.38	1822.72	71581.9	109985	1205.2	21177.8
CT74	278408	Tumor	Batch IV	TNBC	5909.78	664.68	16023.6	62674.9	156132	19385.5	4000.94	18402.9	12646.5	967.389	4845.42	4326.68	3711.02	1406.5	2406.04	7313.66	17484.7	3782.59	54963.4	5241.83	3058.02	1722.25	1969.29	3575.57	55984.8	1634.44	4982.83	152009	8264.18	56674.4	196069	4765.69	39889.3	3259.12	1459.95	8156.98	79703.6	4405.59	114198	250241	2541.34	5744.04
GT07	1222576	Tumor	Batch III	Luminal A	3362.6	1646.08	16521	107859	267469	6960.93	1092.73	19020.5	4374.65	-206.592	3781.28	924.77	-1809.93	67.8569	3472.97	16171.6	20939.7	1161.01	90833.8	-205.358	3315.43	2143.2	4021.93	3659.73	40668.2	3144.24	6189.08	258939	12819.3	101398	300711	3153.59	34675.8	3698.91	381.679	6860.34	397480	2458.95	224762	137407	1354.47	9047.26
GT141	444669	Tumor	Batch IV	TNBC	5097.86	1774.63	8303.72	32180.9	78519.4	11168.1	3123.35	14444.2	10573.1	1968.06	5010.57	4624.64	8041.28	4007.59	1419.55	6121.35	14866.5	3022.62	27826.8	9623.34	1468.41	1406.93	3268.36	3726.75	103637	1876.55	3240.52	75250.5	7855.57	9553.67	366156	4165.09	22219.4	1295.53	4005.85	3298.77	63657.6	3580.88	134343	149685	3446.17	9387.39
GT226	570663	Tumor	Batch IV	Luminal B HER2+	3457.42	1456.48	7731.93	35511.2	86481.3	13406.6	2035.89	12329.5	9544.28	1275.76	5534.17	6020.22	6778.13	3421.98	2019.76	6203.71	19247.3	3835.5	30594.9	4468.95	834.924	2007.99	3136.37	2125.23	40142.1	1645.62	3612.87	82659	1812.59	85397.9	345958	5777.01	15952.8	244.091	1575.49	8548.24	243078	3059.47	150331	235957	716.367	12688.5
GT74	736228	Tumor	Batch II	Luminal A	2117.18	1991.07	13758.3	51328.9	131335	22082.1	1923.93	14258.5	9606.69	1142.09	7114.7	5594.05	4004.71	4124.48	2645.04	18596.5	20747.8	1887.81	42567.2	4663.4	2817.14	1924.3	4116.81	3297.85	38903.2	3112.38	4958.54	125555	7115.31	60915.5	94333.4	2531.76	30654.7	1770.25	2415	9607.89	84916.8	14439.7	104785	217968	1841.19	15318.1
GT91	747892	Tumor	Batch IV	TNBC	1177.41	578.523	22429.4	20708.8	49709.1	23629.1	1609.84	64717.3	19265.8	1391.71	9872.58	7059.78	5968.56	4737.9	-1.50453	3744.23	18395.2	6051.23	17734.3	6684.63	-294.271	728.484	29.9965	-2211.64	37515.8	1426.31	1970.55	42366.4	10853.7	75959.5	194760	10745.2	51334.2	2730.46	2113.8	13018.9	64646.4	9604.34	90596.1	160303	885.226	16924.7
GT93	567925	Tumor	Batch IV	Luminal B HER2+	3245.45	1716.17	7706.51	33711.4	90825.5	18895.4	2045.47	20033.8	18944.9	1476.1	9574.54	10768.9	7771.91	4335	2034.62	5729.29	25944.1	3613.68	27798.1	7218.99	2788.65	2019.98	12889	7621.15	-6860.63	3800.3	4195.73	85563.5	4331.74	108185	221826	8504.13	22461.4	1789.41	3733.33	9334.33	159504	7314.39	94098.8	80602.7	1426.32	15797.8
MT1023	386016	Tumor	Batch IV	TNBC	884.882	784.44	24946.6	165179	394591	15304.4	2122.35	101076	16227.5	1933.33	6535.74	4689.92	10184.8	2837.58	188.662	3311.41	17701.3	5293.47	154820	9090.66	117.778	607.155	2606.07	-3312	14766.2	2995.76	1218.42	397245	44293.1	172751	222198	7781.68	54869.2	11351.2	3380.74	7346.89	371225	4450.88	71059	129845	1361.53	10038.2
MT1029	479812	Tumor	Batch IV	TNBC	4075.39	2520.77	8995.9	30573.2	83476.9	12735.3	2967.71	39363.9	11474.9	2077.62	6150.37	7064.88	8316.07	2281.26	2675.14	7999.37	24420	4344.26	27521.3	7754.1	2480	3285.7	1533.47	2137.31	30382.9	815.458	4350.91	79257.5	10927.5	43652.1	492657	7453.58	21662.5	2788.48	2425.68	8673.32	59290	3994.97	148248	205443	5453.23	16828.4
MT111	253110	Tumor	Batch IV	TNBC	4652.35	2165.45	6178.7	30346.9	85895.2	9513.49	2947.19	10966.5	8069.54	1472.85	3831.93	2851.3	7426.23	3077.51	3025.13	7031.13	24966.8	4572.63	23484.2	7731.03	2686.26	2706.96	2774.01	5682.26	74298.6	1320.08	3353.52	77991.5	2516.77	89458	174057	3674.24	9425.5	1254.48	2164.99	5792.98	181076	2529.71	168750	222045	3103.9	15225.3
MT1118	838067	Tumor	Batch III	TNBC	2904.52	1996.25	5157.73	25128.6	69673.4	12314.9	5561.83	15138.5	20437.9	2041.2	5303.68	6285.96	9253.52	5619.82	2284.35	8901.41	31867.3	6232.8	23495.4	7399.88	1907.14	1996.65	3561.67	4054.87	74928.6	2022.54	1710.96	65784.9	5461.3	64064.8	256589	8352.02	13494.8	1670.95	3032.58	3732.21	48305.6	4069.83	122528	169472	2851.75	13132.3
MT1213	505524	Tumor	Batch IV	Luminal A	2154.86	967.735	6493.67	22093.6	53966	14623.3	1764.29	20036.1	10053.8	1547.73	8850.08	7589.57	10816.2	3954.88	1120.82	4567.77	18465.3	4379.53	16689.4	7126.69	781.951	988.445	737.97	-764.086	37531.8	1074.85	1379.84	48618.5	2220.94	70907.8	213640	8317.57	16422	684.917	2204.03	4143.71	73127.4	3632.51	192482	202461	1394.4	18954.4
MT1230	377142	Tumor	Batch IV	Luminal B HER2+	2614.97	524.295	5470.78	15344.7	37674.6	9622.9	2613.04	1110.23	9168.54	1382.48	3794.96	2543.45	4963.99	1164.61	2321.02	5845.37	17714.5	2562.71	12827.8	5994.59	519.237	1659.11	949.786	7172.17	151201	998.553	2570.3	34557.2	-153.189	19364.8	222910	5368.12	10888.6	892.601	1923.7	3445.8	74399.8	3579.46	202842	258199	962.28	19292.1
MT1266	1077693	Tumor	Batch III	TNBC	1901.04	788.591	2828.07	18552.1	49635.1	13467.8	2834.41	14075.8	7493.41	1751.04	3371.02	4769.39	3106.54	353.197	752.716	4709.76	18017.9	4552.29	16807.2	5455.17	727.425	987.105	3396.9	3254.62	57547.6	746.23	2775.6	45897.9	5120.89	56639.8	206016	4990.29	7966.42	2436.16	2118.68	4449.65	41210.2	4378.36	155429	214445	2051.41	12502.6
MT1275	1056656	Tumor	Batch IV	Luminal A	7685.16	1186.29	6289.63	15853	41525.6	11745.4	3740.79	2803.53	8768.21	1318.72	4645.76	3244.47	3643.54	1613.48	2234.06	9248.87	25587.4	2978.23	13021.1	4013.73	2482.6	2817.86	3863.72	8867.68	86901.8	1228.51	3657.1	38802.8	2054.64	49285.7	144309	6079.45	14467.1	1049.43	939.439	4883.76	102055	1502.04	93535	151392	1125.44	14679.9
MT1310	823832	Tumor	Batch IV	Luminal B HER2+	708.681	590.395	25265.2	54417.3	148160	15929.8	1668.35	18625.3	9404.01	1740.86	7612.03	4786.03	4319.87	1844.27	1030.87	4246.57	20477.6	3333.47	46891.7	3419.94	817.567	1047.88	596.797	263.843	8374.64	1204.08	3186.12	139289	15380.5	45024.5	200552	6811.4	59617	4391.64	1437.19	11694.9	89275.7	3660.75	133077	91163.1	640.591	12495.1
MT1315	1080177	Tumor	Batch IV	Luminal B HER2+	5329.93	1783.58	12761.3	45663.2	121342	11499.6	1562	37158	7789.82	713.687	4561.18	2597.02	2549.5	1194.01	3471.14	5912.08	15468.3	3895.03	41827.3	3272.99	5462.67	2387.7	2304.13	-860.344	17267.8	793.217	4538.66	116468	2317.89	290902	217705	5599	30525.5	978.966	105.462	10870.2	385889	1258.15	140424	312958	1029.37	10100.8
MT1337	1492840	Tumor	Batch III	TNBC	8729.48	3320.22	2329.85	14953.6	38924.2	9531.86	10376.3	10889.4	3848.66	648.687	1545.26	2250.11	2129.87	-151.991	2223.66	30187.3	8218.17	1134.66	11873	2216.82	4353.39	2808.27	4855.17	6041.37	49450.6	3033.82	5454.95	38030.9	3510.49	51551.7	193016	1124.16	6463.52	1070.61	418.98	26748.5	269815	3076.56	275936	443028	2495.11	10748.4
MT1386	652815	Tumor	Batch III	TNBC	3314.6	1037.97	3761.81	30283.9	71948	10032.4	3009.8	13325.5	3744.17	851.55	3129.7	1681.77	1956.5	1666.5	1148.39	4872.5	12921.2	5680.74	24173.9	5409.24	1064.2	1685.59	3671.2	4368.2	46078.8	561.233	3553.74	73797.2	5417.43	73538.4	241213	3994.6	11771.4	2130.23	1071.45	7907.37	186897	5216.42	146391	270687	1944.45	10683.4
MT1584	1239139	Tumor	Batch IV	TNBC	7092.1	1726.6	2710.85	9576.41	24325.5	10526.7	2793.74	-849.102	7461.74	929.907	4672.02	1514.21	1445.62	637.335	3529.66	39744.2	14613.7	3031.59	7503.29	3148.36	2328.12	1629.43	39.6044	5197.35	68491.4	721.182	4172.05	21888.2	-3834.95	19240.7	136022	4082.33	5614.56	-910.985	741.179	4669.5	75915	2708.53	184215	350161	2022.97	-1746.77
MT1643	839938	Tumor	Batch IV	Luminal A	2773.99	489.56	9807.44	47540.9	125101	10745.6	3304.11	6268.71	9062.46	1845.56	3980.62	5361.61	6255.97	2744.22	1196.01	7614.23	21546.8	3132.84	41668.2	7187.4	1842.43	1364.24	6488.74	6500.24	38894.3	1103.49	2191.66	122109	6131.59	101553	291335	5391.25	19581.8	2460.46	2328.88	8026.85	188377	2174.71	53485	149101	619.643	21482.5
MT174	633367	Tumor	Batch III	Luminal A	2305.03	862.817	8656.03	37500	92240.4	5835.04	457.436	15786.5	568.072	147.103	1968.84	1051.92	2020.67	459.539	1396.98	3966.48	28163.7	3561.73	30948.8	1208.32	840.638	1189.07	2789.45	2993.37	51065.4	1336.6	2700.02	87088.7	5945.91	76322.5	289008	4393.86	20442.6	2081.47	650.239	4032.96	446609	2470.29	285573	251639	970.268	8660.07
MT1794	578834	Tumor	Batch IV	TNBC	1202.32	939.025	23914.9	71709.3	187090	14304.4	1892.68	100048	8958.92	1773.9	4686.13	2100.27	3811.19	2376.71	1618.82	3898.56	19807.1	3509.63	64852.8	5250.94	1279.95	1415.59	3859.5	-345.504	29167.3	1674.1	2205.99	185996	37210.6	107954	343937	6919.77	59367.8	12637.4	1375.64	9969.02	114523	3972.53	159456	174593	3060.94	9526.98
MT1847	707617	Tumor	Batch IV	Luminal A	2023.53	927.556	4084.53	34685.3	87476.8	8133.15	1839.95	-213.855	5341.21	1035	4349.13	3058.62	3684.82	3584.98	546.161	8131.75	15480.8	1666.73	29423.6	7897.68	402.211	1253.09	2005.87	-1074.18	47443.5	1075.06	1622.31	86649.5	482.485	12561.5	230401	3144.15	9491.06	-271.935	1466.46	6588.08	51427.2	3832.04	144422	190996	1008.44	2377.97
MT196	1001708	Tumor	Batch II	Luminal A	1701.04	646.844	3482.65	6435.86	16230.9	8860.54	1149.91	20017.3	9249.58	1131.23	2098.44	4095.02	4169.52	2689.5	932.411	1621.6	18782.5	2146.48	7275.92	5354.31	1516.45	1052.78	2931.8	2855.48	56313.9	544.157	1468.22	19265.7	4982.92	88613.9	203596	3984.67	9325.54	1521.12	1342.48	5132.5	59911.9	1800.13	227045	246865	888.786	11040.1
MT219	353645	Tumor	Batch IV	Luminal A	4004.44	1079.58	4177.5	35951.4	100524	10232.1	2312.06	4364.53	9811.59	1873.17	3289.7	4676.17	8715.51	3905.09	1863.24	6115.61	23120	3127.95	31997.1	8778.53	1134.34	797.812	2301.5	3216.6	235342	1252.36	1724	96136.4	220.901	14220.9	122520	6135.51	13382.9	93.8139	3242.49	1574.87	74950.2	2891.37	166223	209381	679.213	27833.6
MT237	609808	Tumor	Batch III	Luminal A	2222.37	1915.09	2822.18	13457.8	33532	14695.2	3202.97	44808.3	20730.2	493.705	5082.08	3219.64	3439.08	689.398	1897.73	17563.6	24907.5	1115.08	12985.2	3255.5	3437.83	2149.35	3658.68	3720.48	44830.7	1769.66	2928.51	32882.9	7415.76	132821	237857	6763.79	8908.21	2569.6	796.964	7225.5	99636.6	2405.56	141895	326457	1905.86	12678.2
MT2385	1253990	Tumor	Batch IV	Luminal A	1995.64	820.497	19901.2	105942	255631	10060.9	1538.48	17401.7	7287.48	774.797	3732.32	1260.42	1036.06	626.889	697.943	8175.82	15892.4	2557.4	93576.9	2680.37	-53.4066	575.487	780.703	-566.384	-1033.81	685.808	1817	248499	13022.3	117704	100608	3996.36	49747.2	3961.53	442.596	9460.18	144473	8639.63	185288	257314	398.753	-3721.55
MT265	616061	Tumor	Batch II	Luminal A	2551.04	1423.08	7786.71	32842.2	81290.5	14243	4009.73	24029.4	12250.1	2630.28	18947.7	6361.69	7380.14	5947.3	1664.8	3089.71	15403.6	4720.05	27966.1	9003.95	1736.41	2152.89	5153.92	3609.18	34400.9	2347.19	2949.38	80781.4	6104.66	58808.9	246049	7147.67	22182.1	2001	3720.06	3994.11	1621030	4760.96	119879	136639	5721.36	13007.6
MT269	790772	Tumor	Batch IV	Luminal A	1002.33	1076.47	22729.6	101329	249996	24791.4	3169.21	17764.9	11114.8	2222.53	7834.96	4924.06	8975.24	3535.98	3385.9	7439.29	30235.4	6459.83	91730.5	6146.57	2044.08	3681.69	8973.44	6285.76	206.882	5489.64	3901.93	255835	21221.2	112307	131504	11098	55140.4	6706.32	3035.5	1266.72	72155.6	5557.22	115710	39365.2	1908.7	9319.96
MT290	596098	Tumor	Batch II	Luminal A	3134.04	926.571	20549.2	47109.6	123915	11465.1	1614.77	22320.2	11584.6	1662.62	4745.34	7228.2	8542.36	3007.61	1366.46	4091.31	26017.3	3429.23	39873.9	8353.94	1764.53	1460.16	3226.73	3654.48	62078.4	1324.42	2914.98	117101	8657.17	87953.4	245789	6258.08	45556	3076.54	3020.3	6419.03	-59295.3	4673.5	135593	209443	1319	15364.5
MT350	611804	Tumor	Batch IV	Luminal B HER2+	5699.99	2335.23	8146.17	95836.8	242828	11850.3	2283.73	13962.4	15155.9	2239.43	4322.95	3877.03	7647.3	2090.38	1699.8	8197.29	23142.4	6270.03	87675.6	5855.6	1079.12	1524.38	3509.93	1875.24	82485.3	2443.51	1976.19	248428	15054.6	99132.5	242056	10426.7	21299.6	5142.35	1874.54	4297.65	253753	3139.58	111473	204934	1945.42	9217.71
MT359	649049	Tumor	Batch IV	Luminal A	5145.73	1362.46	4269.61	22215.7	58655	10865.3	2463.69	1861.13	6243.03	1500.57	4150.68	3230.56	2892.97	2048.1	1435.07	9942.74	20148.4	2843.35	17970.7	5352	2318.14	1558.51	2984.59	4319.78	119836	849.607	2639.35	54581.6	1890.13	30298.3	96946.4	3898.99	11339.7	-198.565	1312.26	6160.73	239740	3743.93	201965	266535	1037.49	17999.2
MT450	608570	Tumor	Batch IV	TNBC	3162.71	823.058	13012.2	64295.9	175810	10662.5	3007.65	33726.4	11294.8	3223.47	5800.94	6835.5	8267.53	3608.83	241.268	3720.69	22905.5	4544.5	59736.9	8602.33	1942.22	1747.05	2987.04	381.542	14663.5	1892.51	2455.6	170300	11013.1	139779	228852	6932.31	31470.6	2690	3634.39	4009.59	133949	3035.88	123889	180921	1903.38	16995.4
MT469	146835	Tumor	Batch IV	Luminal A	542.174	5604.17	4827.17	25311.5	66917.1	7922.19	5271.18	-3209.17	9320.82	2824.59	3009.49	1756.02	5564.7	2275.7	1521.29	3420.2	34701.6	5688.81	28105.6	12055.3	4470.17	2596.44	14303.1	4799.05	94716.9	2818.05	4243.04	75160.6	6932.95	59766.8	329515	4884.03	11279.6	2207.2	2287.53	1511.92	168279	6559.85	108856	29045	6131.49	-2977.67
MT518	595605	Tumor	Batch IV	Luminal A	5218.08	1685.54	6348.04	19427.3	46303.7	14014.8	3743.62	5298.52	8591.64	1670.28	5997.52	3101.42	5071.52	2694.53	2238.08	11051.6	26018.6	3443.15	15026.5	5356.71	3057.11	3366.16	1823.19	8235.93	108783	2252.02	3166.29	42535	1019.06	41571.4	187933	6006.41	12609.9	1063.03	1858.06	6075.9	103110	4351.09	219178	340774	1898.69	16493.7
MT53	763780	Tumor	Batch II	Luminal A	7414.99	2251.89	8160.31	62910.1	155627	8687.96	3003.1	16993.8	6962.22	1197.34	4075.88	2984.54	4044.52	3026.1	3595.57	10070.6	12027.6	4040.09	49150.2	4839.2	1303.14	2200.54	3417.16	3216.64	83333.3	1895.9	3297.73	154609	4758.49	35228	112986	2556.57	22028.3	1431.93	1502.39	5007.98	223610	4267.2	300915	193194	2569.59	11493.5
MT578	898449	Tumor	Batch IV	TNBC	4773.54	2151.78	23913	151006	394354	8960.93	2535.67	48647.1	7917.4	1126.7	3512.09	2941.09	5408.21	1967.47	1394.38	7492.93	21713.2	3003.61	130040	6386.51	2360.44	1280.09	308.838	1776.68	14914.8	1473.27	3685.77	386657	25686.2	244893	275505	6840.12	59050	7363.92	1256.24	4759.66	129299	1315.97	107818	233653	1774.19	8397.71
MT658	512015	Tumor	Batch IV	Luminal A	7059.17	2417.31	15945.9	120387	315072	9536.11	1091.54	34171.8	6318	1748.95	3744.61	579.293	5155.27	1190.03	4325.82	4234.13	11665.2	4664.08	101958	6574.84	2168.57	2481.89	-1284.28	2624.48	90802.6	1486.41	3037.77	298168	24746	188497	269003	4782.09	34723.2	4680.65	941.982	-20.9988	82617.8	4885.33	290643	200729	3584.48	15054.4
MT689	278091	Tumor	Batch IV	Luminal A	2441.89	665.704	6615.01	27061.8	73841.5	16500.8	4125.3	16283.6	13468.8	1634.06	6517.89	7157.77	11723.9	3537.55	1666	4496.32	16658.9	6063.02	24058.5	7974.87	955.134	2536.74	9416.8	2747.03	36075.8	1074.62	2805.13	71101.7	6034.24	75667.5	251422	7258.34	16559.6	1177.36	3698.88	7123.83	185973	4277.71	119624	196712	3263.95	14633.6
MT75	719519	Tumor	Batch II	Luminal B	3366.9	1289.33	7240.69	38920.7	104605	8675.57	1728.04	26434.9	15273.7	3227.95	5309.49	5231.81	8338.35	4487.17	1838.95	3591.01	24471.4	7679.71	34154.5	9258.6	1136.44	1201.82	3058.04	2997.74	83098.2	2402.56	2880.43	99958.6	6932.53	55574.4	177613	6782.5	18209.6	2021.89	3265.73	4388.71	-138.704	2473.7	127464	134197	1368.39	12521.3
MT750	414845	Tumor	Batch IV	Luminal A	5636.29	1230.26	2879.58	8614.15	21653.5	7422.41	1496.22	990.146	4464.26	748.628	3312.9	1303.83	2113.76	496.326	1265.46	5423.68	12781.3	2434.18	6662.86	4523.47	3503.37	3719.79	6751.86	8659.02	153028	441.147	3465.71	18937	-4853.55	16240.2	212870	2929.85	5194	-1175.71	648.538	8298.11	205535	2427.86	345214	349799	2681.84	13531.8
MT77	1142600	Tumor	Batch II	Luminal A	1891.54	1022.89	3911.71	6022.16	16606.7	8453.32	1580.65	19122.2	10064.2	1314.05	3229.01	7269.51	8359.68	5969.58	1265.78	2799.07	23703.8	1805.01	5942.69	5966.75	1319.32	1203.63	3299.6	2985.83	65993.2	1818.91	2180.26	16590.3	6106.33	65500.7	138515	3104.63	10426.7	2478.79	2563.09	5734.14	18140.3	1669.42	66244.7	99627.2	869.171	13929.5
MT79	399700	Tumor	Batch IV	Luminal A	3729.83	2983.42	14912.6	131284	353348	9334.62	2218.19	30626.9	7644.19	1692.16	3888.16	2897.86	5112.8	2683.93	7392.66	7049.05	28304.6	5151.56	117280	7598.44	6794.97	3313.96	7186.5	1194.95	37061.8	5389.55	4307.75	348491	25411	98019.7	195940	4985.73	38883.2	7417.39	1888.55	8259.93	436829	8645.04	222335	229470	4134.91	14308.8
MT813	358157	Tumor	Batch IV	Luminal A	3844.87	1860.77	12162.4	66444.6	156044	8737.05	2562.76	15099.7	8292.38	1646.56	4473.58	3013.27	7179.08	3609.64	2018.95	12523.4	23926.5	2265.39	56346.8	7522.46	1776.36	1682.39	6064.19	6455.47	65573.3	2456.08	3398.83	145166	15310.4	38123.9	180001	5331.73	29721.1	4298.23	2562.99	4690.43	49214.6	3782.48	112886	162802	2712.48	16915.9
MT895	482470	Tumor	Batch IV	Luminal A	2595.06	1469.27	6048.47	29775.1	77150.5	10157.2	2951.63	21929	8890.86	2605.2	5981	6207.97	9972.08	5149.13	1082.18	5069.79	26390.5	3290.32	27433.5	7572.75	2673.03	2529.5	5144.06	2647.16	45099.4	2235.03	3291.2	78414.3	2472.66	65269.6	187524	6706.09	14684.4	1624.45	3615.12	7414.65	130995	3203.93	187673	249071	2933.49	27589
MT979	322166	Tumor	Batch IV	Luminal B HER2+	691.937	986.142	7783.32	21293	58714.3	13454.6	1808.83	23869.5	13221.3	2026.67	6492.37	9411.72	9157.51	4597.32	864.658	4692.51	24184.6	4149.09	18612.3	10202	-437.523	1923.88	1917.13	1495.67	2854.64	1778.51	2768.74	53690.2	8503.52	69042.3	230568	7971.94	20967.8	5022.68	3198.29	7267.02	185868	4807.84	133227	228313	1410.53	21007.8
MT990	259240	Tumor	Batch IV	Luminal A	2069.18	1144.37	7867.39	30702.7	82475.3	17890.6	1592.87	44420.8	16052.2	3731.06	7101.6	12549.2	12007.1	5240.2	534.221	3702.37	32230.2	8091.94	29497.5	9428.94	1791.53	2009.45	468.594	1557.02	20455.4	2249.41	3276.78	86317.1	7593.02	168572	308439	8085.59	17188.8	3164.04	4222.28	6495.25	279804	1892.5	136532	218941	319.621	25654.2

## Sheet: D.665 piRNAs_raw counts_CO 
S3 Table. Raw counts of all the piRNAs profiled from tumor breast tissues
Sample ID	Number of Alignments	Tissue	Batch	Subtype	hsa_piR_015487	hsa_piR_013546	hsa_piR_004150	hsa_piR_009175	hsa_piR_020492	hsa_piR_018157	hsa_piR_012958	hsa_piR_016239	hsa_piR_014041	hsa_piR_002460	hsa_piR_015963	hsa_piR_010798	hsa_piR_020619	hsa_piR_012925	hsa_piR_020813	hsa_piR_017458	hsa_piR_005553	hsa_piR_013511	hsa_piR_005303	hsa_piR_017809	hsa_piR_001101	hsa_piR_021764	hsa_piR_010299	hsa_piR_003532	hsa_piR_003985	hsa_piR_022650	hsa_piR_005336	hsa_piR_016242	hsa_piR_009253	hsa_piR_021696	hsa_piR_008663	hsa_piR_010545	hsa_piR_022628	hsa_piR_016945	hsa_piR_019914	hsa_piR_016742	hsa_piR_004987	hsa_piR_002973	hsa_piR_004308	hsa_piR_017724	hsa_piR_016745	hsa_piR_010794	hsa_piR_019752	hsa_piR_016926	hsa_piR_016984
BM01-13	341385	Tumor	Batch IV	Luminal A	0	0	1	0	0	0	0	0	0	0	0	0	10	1	30	2.07645e-24	0	0	0	0	11	0	0	0	0	0	0	0	0	0	0	0	0	1.09447	35.9055	2.31085e-39	22	0	0.0662893	0.0662893	1.86742	0	4	0	2
BM01-15	550011	Tumor	Batch II	Luminal A	0	0	0	0	0	0	0	0	0	0	0	0	7	0	105	2.43493e-11	0	0	0	0	37	0	0	0	0	0	0	0	0	0	0	0	0	0	78	0	8	0	0.00728106	0.00728106	1.98544	0	4	0	0
BM01-27	1019169	Tumor	Batch III	TNBC	0	0	176	0	0	0	0	1	0	0	0	0	42	0	68	1.39612e-19	0	0	0	0	44	0	0	0	0	0	0	0	0	0	0	0	0	5.37484	116.625	0	29	0	3.48707e-05	4.99997	1.28714e-32	0	14.682	5.99102	3.32701
BM01-29	482609	Tumor	Batch IV	Luminal A	0	0	0	0	0	0	0	0	0	0	0	0	3	0	87	6.22808e-13	0	0	0	0	28	0	0	0	0	0	0	0	0	0	0	0	0	1.04102	25.959	1.3097e-27	9	0	0	0	0	0	2	1	2
BM01-34	250446	Tumor	Batch IV	Luminal A	0	0	0	0	0	0	0	0	0	0	0	0	7	1	30	0	0	0	0	0	14	0	0	0	0	0	0	0	0	0	0	0	0	1.10206	44.8979	0	12	0	0.00143597	0.00143597	0.997128	0	7.43429	2.56571	0
BM01-5	860026	Tumor	Batch II	Luminal A	0	0	0	0	0	0	0	0	0	0	0	0	11	2	56	1.01391e-13	0	0	0	0	32	0	0	0	0	0	0	0	0	0	0	0	0	1.01685	191.983	0	34	1	1.38382e-09	3	9.60915e-07	0	21	0	1
C1010	814596	Tumor	Batch IV	TNBC	0	0	0	0	0	0	0	0	0	0	0	0	31	1	150	3.21273e-36	0	0	0	0	53	0	0	0	0	0	0	0	0	0	0	0	1	1.01605	133.984	0	58	0	0.5	0.5	0	0	17	0	0
C108	537362	Tumor	Batch II	Luminal A	0	0	2	0	0	0	0	0	0	1	0	0	7	0	28	8.53439e-31	0	0	0	0	16	0	0	0	0	0	0	0	0	0	0	0	0	8.3159	187.684	0	32	0	2.5	2.5	0	0	10.8962	1.10376	0
C131	1784783	Tumor	Batch III	TNBC	0	0	3	0	0	0	0	0	0	0	0	0	45	1	284	1.51815e-25	0	0	0	0	114	0	0	0	0	0	0	0	0	1	0	0	1	31.5848	830.415	0	73	0	0.305769	37.6942	4.37311e-20	0	124.657	8.02225	4.32029
C135	842422	Tumor	Batch III	Luminal A	0	0	2	0	0	1	0	0	0	0	0	0	22	0	66	1.98271e-26	0	0	0	0	39	0	0	0	0	0	0	0	0	0	1	0	1	32.4246	535.575	0	58	1	0.912925	20.0871	2.68092e-39	0	52.9723	18.9012	3.12643
C139	574605	Tumor	Batch III	Luminal A	0	0	0	0	0	0	0	0	0	0	0	0	7	1	61	1.4564e-14	0	0	0	0	40	0	0	0	0	0	0	0	0	0	0	0	0	0	158	0	27	0	1	1	0	0	16	2.28422e-21	4
C140	453939	Tumor	Batch III	Luminal A	0	0	0	0	2	0	0	0	0	0	0	0	12	0	18	7.46403e-15	0	0	0	0	26	0	0	0	0	0	0	0	0	0	0	0	2	6.24643	290.754	0	43	0	2.27501e-07	7	3.04488e-24	0	23.6528	4.34717	2
C152	484214	Tumor	Batch III	Luminal A	0	0	0	0	0	0	0	0	0	0	0	0	10	1	42	4.96232e-21	0	0	0	0	49	0	0	0	0	0	0	0	0	0	0	0	0	6.37956	136.62	0	16	0	5.99968	0.000316979	1.88615e-21	0	32.9283	1.07173	1
C165	709188	Tumor	Batch III	Luminal A	0	0	2	0	0	0	0	0	0	0	0	0	28	0	101	5.95328e-32	0	0	0	0	71	0	0	0	0	0	0	0	0	0	0	0	1	9.18997	299.81	0	20	0	4	4	1.4368e-27	0	38	0	3
C166	714849	Tumor	Batch II	Luminal A	0	0	1	0	1	0	0	0	0	0	0	0	20	2	133	2.9823e-16	0	0	0	0	48	0	0	0	0	0	0	0	0	0	0	0	0	2.02481	171.975	0	21	0	1.5	1.5	9.43077e-22	0	7	1	0
C18	792755	Tumor	Batch III	Luminal A	0	0	0	0	0	0	0	0	0	0	0	0	14	0	46	5.77297e-23	0	0	0	0	36	0	0	0	0	0	0	0	0	0	0	0	1	49.0904	571.909	0	80	0	7.5	7.5	6.77878e-26	0	75.3567	15.6433	2
C197	1257834	Tumor	Batch IV	Luminal B HER2+	0	0	227	0	0	0	0	0	0	0	0	0	25	4	102	1.8548e-23	0	0	0	0	45	0	0	0	0	0	0	0	0	0	0	0	1	21.4825	404.517	0	169	0	1.5	1.5	8.6697e-14	0	24.7091	3.67967	6.61121
C201	1541780	Tumor	Batch III	TNBC	0	0	6	0	0	0	0	0	0	0	0	0	8	0	125	2.19473e-13	0	0	0	0	115	0	0	1	0	0	0	0	0	0	0	0	3	27.2728	473.727	0	50	1	1.81415	24.1858	5.38555e-20	0	38.8293	3.17071	5
C203	616605	Tumor	Batch IV	Luminal A	0	0	0	0	0	0	0	0	0	0	0	0	11	1	42	2.17201e-43	0	0	0	0	23	0	0	0	0	0	0	0	0	0	0	0	0	4.04837	84.9516	0	14	0	5.60955e-16	2	3.89523e-13	0	11	1	0
C204	508917	Tumor	Batch III	Luminal A	0	0	162	0	0	0	0	0	0	0	0	0	15	0	21	2.48116e-21	0	0	0	0	10	0	0	0	0	0	0	0	0	0	0	0	0	8.35054	397.649	0	27	0	4.5	4.5	3.34748e-10	0	52.8347	4.1653	0
C22	496338	Tumor	Batch II	Luminal A	0	0	0	0	0	0	0	0	0	0	0	0	8	1	59	1.17086e-12	0	0	0	0	29	0	1	0	0	0	0	0	0	0	0	0	0	3.04615	207.954	0	22	0	1.5	1.5	0	0	15	0	1
C225	1260473	Tumor	Batch IV	Luminal A	0	0	0	0	0	0	0	0	0	0	0	0	36	4	130	3.93322e-37	0	0	0	0	55	0	0	0	0	0	0	0	0	0	0	0	0	14.3182	368.682	0	74	0	3	3	2.93002e-17	0	41.4384	4.58803	4.97359
C229	1732907	Tumor	Batch I	TNBC	0	0	0	0	0	0	0	0	0	0	0	0	22	10	82	5.21008e-18	0	0	0	0	49	0	0	0	0	0	0	0	0	0	0	0	0	22.2496	546.75	0	93	0	5	5	2.83469e-17	0	13	0	4
C23	922050	Tumor	Batch III	Luminal A	0	0	0	0	0	0	0	0	0	0	0	0	31	2	106	4.12536e-22	0	0	0	0	58	0	0	0	0	0	0	0	0	0	0	0	0	18.4957	537.504	0	80	0	6.5	6.5	7.49125e-23	0	23.5451	8.45489	1
C234	778158	Tumor	Batch III	Luminal A	0	0	2	0	0	0	0	0	0	0	1	0	22	1	70	3.37819e-20	0	0	0	0	42	0	0	0	0	0	0	0	0	0	0	0	2	18.3598	524.64	0	37	0	0.113781	12.8862	1.0189e-10	0	23.6909	3.78971	1.51941
C249	769457	Tumor	Batch II	Luminal A	0	0	67	0	0	0	0	0	0	0	0	0	13	1	64	3.30838e-07	0	0	0	0	27	0	0	0	0	0	0	0	0	0	0	0	0	1.01535	139.985	0	27	0	0.5	0.5	0	0	5.81038	1.18962	1
C250	511146	Tumor	Batch III	Luminal A	0	0	1	0	0	0	0	0	0	0	0	2	16	1	85	1.42238e-12	0	0	0	0	40	0	0	0	0	0	0	0	0	0	0	0	1	1.03446	94.9655	0	18	0	0.0678087	0.0678087	4.86438	0	6.6134	1.3866	0
C257	1103360	Tumor	Batch III	Luminal A	0	0	1	0	1	1	0	0	0	0	0	0	11	0	123	8.38417e-14	0	0	0	0	63	0	0	0	0	0	0	0	0	0	0	0	0	2.05045	257.95	0	33	0	1.99979	1.99979	0.000419511	0	20	3.42686	1.57314
C258	1366470	Tumor	Batch I	TNBC	0	0	0	0	1	0	0	0	1	0	0	0	17	14	137	3.58459e-07	0	1	1	0	28	0	1	0	0	0	1	0	0	0	0	0	2	6.1024	374.898	0	40	0	2.67899e-05	14	3.05192e-29	0	7.37996	10.5376	1.08247
C268	1510039	Tumor	Batch I	TNBC	0	0	0	0	0	0	0	0	0	0	0	0	24	9	158	1.65744e-12	0	0	0	0	47	0	0	0	0	0	0	0	0	0	0	0	0	2	199	0	40	0	7.18817e-09	3	1.70583e-20	0	6	5.05431e-20	1
C280	1112356	Tumor	Batch IV	Luminal B HER2+	0	0	0	0	1	0	0	2	0	0	0	0	24	4	110	1.32517e-24	0	0	0	0	44	0	0	0	0	0	0	0	0	0	0	0	0	1.0046	464.995	0	197	0	9.38896e-13	11	9.67309e-29	0	29.1536	6.84639	1
C287	1502573	Tumor	Batch I	TNBC	0	0	0	0	0	0	0	0	0	0	0	0	22	8	73	3.69148e-26	0	0	0	0	49	0	0	0	0	0	0	0	0	0	0	0	1	0	389	0	38	1	1	1	3.89523e-13	0	6	0	2
C288	1361596	Tumor	Batch I	TNBC	0	0	0	0	0	0	0	0	0	0	0	0	10	23	108	2.21157e-14	0	0	0	0	23	0	0	0	0	1	0	0	0	0	0	0	0	17.0509	696.949	0	36	0	8	8	1.80636e-18	0	27	0	0
C304	1122444	Tumor	Batch I	TNBC	0	0	0	0	0	0	0	0	0	0	0	0	13	14	97	1.47758e-12	0	0	0	0	28	0	0	0	0	0	0	0	0	0	0	0	0	4.00723	586.993	0	10	0	6.5	6.5	4.27453e-29	0	19	0	0
C306	713804	Tumor	Batch II	Luminal B	0	0	331	0	0	0	0	0	0	0	0	0	10	0	65	9.75937e-18	0	0	0	0	33	0	0	0	0	0	0	0	0	0	0	0	0	8.13888	303.861	0	72	1	0.025302	9.9747	1.62632e-23	0	12.7224	4.27759	2
C336	725691	Tumor	Batch II	Luminal A	0	0	0	0	0	0	0	0	0	0	0	0	12	0	58	2.295e-11	0	0	0	0	19	0	0	0	0	0	0	0	0	0	0	0	0	7.09803	146.902	0	25	0	2	2	7.79046e-13	0	5.81038	1.18962	1
C340	1155195	Tumor	Batch III	Luminal A	0	0	3	0	0	0	0	1	0	0	0	0	32	2	126	8.20037e-32	0	0	0	0	173	0	0	0	0	0	0	0	0	0	0	0	2	19.6562	426.344	0	75	0	10	10	5.66939e-17	0	39.713	3.67547	6.61149
C342	656324	Tumor	Batch III	Luminal A	0	0	1	0	1	0	0	1	0	0	0	0	13	0	56	1.43222e-14	0	0	0	0	28	0	0	0	0	0	0	0	0	0	0	0	0	2.01591	132.984	0	26	0	2	2	7.18399e-28	0	19	6.49742	7.50258
C363	1697635	Tumor	Batch III	TNBC	0	0	2	0	0	0	1	0	0	1	0	0	55	1	137	1.94298e-21	0	0	0	0	127	0	0	0	0	0	0	0	0	0	0	0	2	10.5357	303.464	0	93	0	8.99998	8.99998	2.94736e-05	0	31.7933	3.20671	7
C389	595167	Tumor	Batch III	Luminal A	0	0	2	0	1	0	0	0	0	0	0	0	13	0	60	3.17749e-23	0	0	0	0	23	0	0	0	0	0	0	0	0	0	0	0	0	10.0294	352.971	0	23	0	1	1	0	0	36.9204	2.79206	1.28749
C440	603298	Tumor	Batch III	Luminal A	0	0	1	0	0	0	0	0	0	0	0	0	10	0	48	5.90507e-20	0	0	0	0	29	0	0	0	0	0	0	0	0	0	0	0	0	0	211	0	37	1	0.0011526	5.99883	1.69243e-05	0	17.9365	1.06346	1
C451	1009442	Tumor	Batch III	TNBC	0	0	4	0	0	0	0	1	0	0	0	0	15	0	42	1.55732e-19	0	0	0	0	48	0	0	0	0	0	0	0	0	0	0	0	7	25.9463	294.054	0	71	0	8.33995	16.66	6.35382e-13	0	34.7065	3.29353	5
C49	609487	Tumor	Batch II	Luminal A	0	0	0	0	0	0	0	0	0	0	0	0	7	0	26	2.02374e-20	0	0	0	0	25	0	0	0	0	0	0	0	0	0	0	0	0	5.04091	388.959	0	15	0	4	4	1.55809e-12	0	34	0	2
C494	544838	Tumor	Batch III	Luminal A	0	0	0	0	0	0	0	0	0	0	0	0	17	1	41	6.79355e-16	0	0	0	0	29	0	0	0	0	0	0	0	0	0	0	0	0	5.10801	145.892	0	34	0	2.5	2.5	1.75421e-07	0	19	1	0
C521	1148483	Tumor	Batch IV	Luminal A	0	0	1	0	0	0	0	0	0	0	0	0	37	2	131	2.04632e-35	0	0	0	0	120	0	0	0	0	0	0	0	0	0	0	0	3	8.7842	86.2158	0	52	0	3	2.12983e-09	9.43077e-22	0	16	1.88962e-20	11
C533	1223816	Tumor	Batch IV	Luminal B HER2+	0	0	1	1	0	0	0	0	0	0	0	0	83	4	158	8.1055e-16	0	0	0	1	92	1	0	0	1	0	0	0	0	0	0	1	3	15.1722	359.828	0	79	2	1.09376e-14	21	2.78362e-30	0	80.091	36.7278	4.18118
C537	1761999	Tumor	Batch IV	Luminal A	0	0	3	0	0	0	0	0	0	0	0	1	50	6	171	3.15082e-26	0	0	0	1	88	0	0	0	0	0	0	0	0	0	0	0	3	6.40777	244.592	0	87	0	0.0160798	0.0160798	1.96784	0	28.9606	1.0394	3
C56	906116	Tumor	Batch III	Luminal A	0	0	2	0	0	0	0	0	0	0	0	0	20	2	100	2.21803e-20	1	0	0	0	57	0	0	0	0	0	0	0	0	0	0	0	0	16.2025	255.798	0	32	0	0.0592569	9.94074	3.45525e-27	0	35.7446	4.57851	2.67688
C586	1188179	Tumor	Batch III	TNBC	0	0	4	0	0	0	0	0	0	0	0	1	38	0	189	2.27672e-25	0	0	0	0	77	0	0	0	0	0	0	0	0	0	0	0	1	23.5159	412.484	0	112	1	0.0196996	8.9803	1.07862e-27	0	25.2178	7.78219	1
C60	1098323	Tumor	Batch IV	Luminal A	0	0	0	0	0	0	0	0	0	0	0	0	27	3	291	2.03906e-39	0	0	0	0	129	0	0	0	0	0	0	0	0	0	0	0	0	17.5285	370.471	0	59	0	4.53677e-09	6	1.70151e-36	0	47.5391	3.46086	1
C702	1184199	Tumor	Batch III	Luminal A	0	0	2	0	0	0	0	0	1	0	0	0	255	4	180	1.64e-21	0	0	0	0	79	0	0	0	0	0	0	0	0	0	0	0	0	11.4812	369.519	0	47	1	2.57496e-05	26	7.56701e-44	0	55.7192	23.8058	8.47504
C704	285737	Tumor	Batch III	Luminal A	0	1	1	0	0	0	0	0	0	0	0	0	7	2	19	1.5071e-22	0	0	0	1	10	0	0	0	0	0	0	0	0	0	0	0	0	0	51	0	13	0	8.88178e-16	2	0	0	6.74252	4.25748	1.04288e-34
C75	1416619	Tumor	Batch I	TNBC	0	0	0	0	0	0	0	0	1	0	0	0	10	9	75	3.76559e-11	0	0	0	0	32	0	0	0	0	0	0	0	0	0	0	0	1	3.0075	851.993	0	47	0	0.000617299	7.99938	1.13072e-07	0	11.4927	10.3533	2.15401
C81	882129	Tumor	Batch III	Luminal A	0	0	1	0	0	0	0	0	0	0	0	0	9	0	38	2.99598e-41	0	0	0	0	25	0	0	0	0	0	0	0	0	0	0	0	1	18.5126	365.487	0	91	0	0.000655158	11.9993	0	0	26.3252	4.67484	1
CT74	278408	Tumor	Batch IV	TNBC	0	0	0	0	0	0	0	0	0	0	0	0	12	0	60	7.51258e-34	0	0	0	0	7	0	0	0	0	0	0	0	0	0	0	0	0	8.12155	133.878	0	9	0	0.5	0.5	0	0	11	0	0
GT07	1222576	Tumor	Batch III	Luminal A	0	0	1	0	0	0	0	0	0	0	0	0	18	2	116	2.34483e-16	0	0	0	1	77	0	0	0	0	0	0	0	0	0	0	0	0	21.729	676.271	0	69	0	7.5	7.5	4.25204e-17	0	55.9362	1.06382	2
GT141	444669	Tumor	Batch IV	TNBC	0	0	0	0	0	0	0	0	0	0	0	0	14	2	85	1.60997e-18	0	0	0	0	25	0	0	0	0	0	0	0	0	0	0	0	0	2.0203	103.98	1.33249e-33	34	0	0	0	0	0	4	5.23298e-13	1
GT226	570663	Tumor	Batch IV	Luminal B HER2+	0	0	0	0	0	0	0	0	0	0	0	0	24	0	81	1.35883e-36	0	0	0	0	27	0	0	0	0	0	0	0	0	0	0	0	0	0	123	0	35	1	2.5715e-05	3.99997	6.93608e-22	0	11	1	0
GT74	736228	Tumor	Batch II	Luminal A	0	0	1	0	0	0	0	1	0	0	0	0	13	1	43	5.77867e-13	0	0	0	0	38	0	0	0	0	0	0	0	0	0	0	0	0	26.2596	295.74	0	8	0	1.5	1.5	1.95451e-10	0	8	1	1
GT91	747892	Tumor	Batch IV	TNBC	0	0	1	0	0	0	0	0	0	0	0	0	23	1	55	4.12556e-30	0	0	0	0	17	0	0	0	0	0	0	0	0	0	0	0	0	5.05198	512.948	0	127	0	0.00287194	0.00287194	1.99426	0	1	1	1
GT93	567925	Tumor	Batch IV	Luminal B HER2+	0	0	0	0	0	0	0	0	0	0	0	0	20	1	77	8.06728e-33	0	0	0	1	31	0	0	0	0	0	0	0	0	0	0	0	0	3.052	121.948	0	29	0	1.81017e-28	5	3.30678e-26	0	6.35542	2.64458	0
MT1023	386016	Tumor	Batch IV	TNBC	0	0	0	0	0	0	0	0	0	0	0	0	9	0	25	0	0	0	0	0	11	0	0	0	0	0	0	0	0	0	0	0	0	11.1547	295.845	0	47	0	2.3063e-10	8	1.4368e-27	0	40	0	0
MT1029	479812	Tumor	Batch IV	TNBC	0	0	0	0	0	0	0	0	0	0	0	0	24	1	77	5.19549e-08	0	0	0	0	37	0	0	0	0	0	0	0	0	0	0	0	0	4.17494	122.825	4.4426e-29	48	1	7.62939e-06	1.99999	0	0	6	0	0
MT111	253110	Tumor	Batch IV	TNBC	0	0	0	0	0	0	0	0	0	0	0	0	5	2	45	8.50333e-14	0	0	0	0	17	0	0	0	0	0	0	0	0	0	0	0	0	1.0254	41.9746	8.74178e-28	16	0	0.5	0.5	0	0	2	0	0
MT1118	838067	Tumor	Batch III	TNBC	0	0	0	0	0	0	0	0	0	0	0	0	18	0	68	5.91292e-18	0	0	0	0	61	0	0	0	0	0	0	1	0	0	0	0	0	4.16318	158.837	0	21	0	2	2	2.23765e-11	0	20	3	2
MT1213	505524	Tumor	Batch IV	Luminal A	0	0	0	0	0	0	0	0	0	0	0	0	12	0	52	8.45108e-29	0	0	0	0	17	0	0	0	0	0	0	0	0	0	0	0	0	3.07105	88.9289	0	38	0	0	0	0	0	3.22967	1.77033	0
MT1230	377142	Tumor	Batch IV	Luminal B HER2+	0	0	0	0	0	0	0	0	0	0	0	0	9	1	44	2.79211e-27	0	0	0	0	8	0	0	0	0	0	0	0	0	0	0	0	0	0	54	0	13	0	0	0	0	0	2	0	0
MT1266	1077693	Tumor	Batch III	TNBC	0	0	2	0	1	0	0	0	0	0	0	0	28	1	55	3.38347e-14	0	0	0	0	42	0	1	0	0	0	0	0	0	0	0	0	0	2.0883	123.912	0	21	0	3.14765e-06	3	3.30274e-14	0	15	3	0
MT1275	1056656	Tumor	Batch IV	Luminal A	0	0	0	0	0	0	0	0	0	0	0	0	43	0	284	1.7107e-34	0	0	0	0	42	0	0	0	0	0	0	0	0	0	0	0	1	1.01809	178.982	0	35	0	2.35249e-09	3	0	0	5.68202	2.31798	1
MT1310	823832	Tumor	Batch IV	Luminal B HER2+	0	0	0	0	0	0	0	0	0	0	0	0	26	0	49	0	0	0	0	0	19	0	0	0	0	0	0	0	0	0	0	0	1	16.2105	639.789	0	57	0	2.5	2.5	8.57488e-09	0	14	0	0
MT1315	1080177	Tumor	Batch IV	Luminal B HER2+	0	0	0	0	0	0	0	0	0	0	0	0	15	0	214	8.26217e-27	0	0	0	0	61	0	0	0	0	0	0	0	0	0	0	0	1	19.3379	406.662	0	126	0	0.00388055	5.99612	2.95248e-09	0	15	0	0
MT1337	1492840	?	?	?	0	0	0	0	0	0	0	0	0	0	0	0	31	1	382	7.44381e-10	0	0	0	0	164	0	0	0	0	0	0	0	0	1	0	0	0	3.15583	147.844	0	20	0	2	2	3.23062e-08	0	21.784	1.479	4.73701
MT1386	652815	Tumor	Batch III	TNBC	0	0	1	0	0	0	0	0	0	0	0	1	18	0	61	3.61112e-20	0	0	0	0	30	0	0	0	0	0	0	0	0	0	0	0	0	8.43436	94.5656	0	8	0	3.5	3.5	6.21884e-16	0	8	0	2
MT1584	1239139	Tumor	Batch IV	TNBC	0	0	0	0	0	0	0	0	0	0	0	0	24	0	311	1.06591e-28	0	0	0	0	68	0	0	0	0	0	0	0	0	0	0	0	2	1.01569	67.9843	0	14	0	0	0	0	0	7.43429	2.56571	4.22478e-22
MT1643	839938	Tumor	Batch IV	Luminal A	0	0	0	0	0	0	0	0	0	0	0	0	19	2	102	0	0	0	0	1	17	0	0	0	0	0	0	0	0	0	0	0	0	10.1753	236.825	0	27	0	9.78793e-07	4	7.79046e-13	0	10.8962	1.10376	2
MT174	633367	Tumor	Batch III	Luminal A	0	0	0	0	0	0	0	0	0	0	0	0	7	0	40	1.39667e-29	0	0	0	0	26	0	0	0	0	0	0	0	0	0	0	0	0	2.0568	190.943	0	11	0	1.5	1.5	9.43078e-22	0	21	0	2
MT1794	578834	Tumor	Batch IV	TNBC	1	0	0	0	0	0	0	0	0	0	0	0	38	0	43	0	0	0	0	0	19	0	0	0	0	0	1	0	0	0	0	0	1	15.4869	424.513	0	307	0	4.10342e-05	15	5.91607e-32	1	36.3951	2.6049	0
MT1847	707617	Tumor	Batch IV	Luminal A	0	0	0	0	0	0	0	1	0	0	0	0	21	0	70	3.36672e-39	0	0	0	0	23	0	0	0	0	0	0	0	0	0	0	0	0	5.07181	69.9282	0	25	0	0	0	0	0	3	1.3613e-06	1
MT196	1001708	Tumor	Batch II	Luminal A	0	0	89	0	0	0	0	0	0	0	0	0	4	0	46	3.14499e-15	0	0	0	0	14	0	0	0	0	0	0	0	0	0	0	0	0	1	73	0	33	0	1	1	3.89523e-13	0	12.9122	1.08783	1
MT219	353645	Tumor	Batch IV	Luminal A	0	0	0	0	0	0	0	0	0	0	0	0	7	0	56	4.11593e-20	0	0	0	0	13	0	0	0	0	0	0	0	0	0	0	0	0	2.07994e-31	36	0	15	0	0	0	0	0	4	0	0
MT237	609808	Tumor	Batch III	Luminal A	0	0	2	0	0	0	0	0	0	0	0	0	8	1	37	6.06291e-20	0	0	0	0	43	0	0	0	0	0	0	0	0	0	0	0	2	0	70	0	11	0	1.5	1.5	9.60915e-07	0	10	3.83801e-32	0
MT2385	1253990	Tumor	Batch IV	Luminal A	0	0	0	0	0	0	0	0	0	0	0	0	22	0	123	1.13307e-39	0	0	0	1	37	0	0	0	0	0	0	0	0	0	0	0	0	26.3936	758.606	0	31	0	5	5	1.62632e-23	0	20.3128	3.68725	1
MT265	616061	Tumor	Batch II	Luminal A	0	1	0	0	0	0	0	0	0	0	0	0	8	0	44	1.25484e-23	0	0	0	0	22	0	0	0	0	0	0	0	0	0	0	0	1	8.25419	129.746	0	16	0	0.00143597	0.00143597	0.997128	0	8	0	0
MT269	790772	Tumor	Batch IV	Luminal A	0	0	1	0	0	0	0	0	0	0	0	0	16	2	54	6.0385e-20	0	0	0	0	29	0	0	0	0	0	0	0	0	0	0	0	1	8.0461	549.954	0	71	0	2.46487	2.46487	0.0702533	0	82	8.71636e-37	3
MT290	596098	Tumor	Batch II	Luminal A	0	0	0	0	0	0	0	0	0	0	0	0	15	0	53	1.49612e-12	0	0	0	0	13	0	0	0	0	0	0	0	0	0	0	0	0	2.01156	368.988	0	5	0	3	3	1.88616e-21	0	18	1	0
MT350	611804	Tumor	Batch IV	Luminal B HER2+	0	0	0	0	0	0	0	0	0	0	0	0	20	3	128	6.36555e-35	0	0	0	0	44	0	0	0	0	0	0	0	0	0	0	0	0	3.02251	139.977	0	29	2	1	1	3.89523e-13	0	14.9239	1.07614	0
MT359	649049	Tumor	Batch IV	Luminal A	0	0	0	0	0	0	0	0	0	0	0	1	4	4	125	5.50239e-29	0	0	0	0	29	0	0	0	0	0	0	0	0	0	0	0	0	1.01569	67.9843	0	22	0	0	0	0	0	1	1	0
MT450	608570	Tumor	Batch IV	TNBC	0	0	1	0	0	0	0	0	0	0	0	0	17	1	81	3.09827e-40	0	0	0	0	18	0	0	0	0	0	0	0	0	0	0	0	1	10	234	0	23	0	5.60955e-16	2	3.89523e-13	0	8	1.92819e-42	1
MT469	146835	Tumor	Batch IV	Luminal A	0	0	0	0	0	0	0	0	0	0	0	0	7	1	8	0	0	0	0	0	24	0	0	0	0	0	0	0	0	0	0	0	1	2	18	0	3	0	0.0175674	0.0175674	0.964865	0	2	0	0
MT518	595605	Tumor	Batch IV	Luminal A	0	0	0	0	0	0	0	0	0	1	0	0	15	1	116	5.43118e-12	0	0	0	0	32	0	0	0	0	0	0	0	1	0	0	0	0	6.81887e-21	102	2.54148e-22	17	0	0.99998	0.99998	4.08124e-05	0	2	1	2
MT53	763780	Tumor	Batch II	Luminal A	0	0	1	0	0	0	0	0	0	0	0	0	13	0	166	1.21163e-11	0	0	0	0	45	0	0	0	0	0	0	0	0	0	0	0	0	1.01263	169.987	0	10	0	1	1	0	0	3	0	0
MT578	898449	Tumor	Batch IV	TNBC	0	0	0	0	0	0	0	0	0	0	0	0	27	1	163	4.81127e-18	0	0	0	0	60	0	0	0	0	0	0	0	0	0	0	0	0	22.1384	658.862	0	45	0	0.00279464	8.99721	7.4014e-09	0	12.9122	1.08783	0
MT658	512015	Tumor	Batch IV	Luminal A	0	0	0	0	0	0	0	0	0	0	0	0	27	1	128	0	0	0	0	0	38	0	0	0	0	0	0	0	0	0	0	0	0	7.05965	244.94	0	43	0	0	2	0	0	16	3.85077e-42	1
MT689	278091	Tumor	Batch IV	Luminal A	0	0	31	0	0	0	0	0	0	0	0	0	7	1	31	9.56611e-20	0	0	0	0	7	0	0	0	0	0	0	0	0	0	0	0	0	0	50	4.34403e-44	13	0	0.0292439	0.0292439	0.941512	0	2	1	0
MT75	719519	Tumor	Batch II	Luminal B	0	0	0	0	0	0	0	0	0	0	0	0	7	0	69	8.65946e-23	0	0	0	0	23	0	0	0	0	0	0	0	0	0	0	0	0	5.03723	138.963	0	21	0	0.5	0.5	0	0	13.9184	1.08156	0
MT750	414845	Tumor	Batch IV	Luminal A	0	0	0	0	0	0	0	0	0	0	0	0	17	0	86	8.97805e-26	0	0	0	0	17	0	0	0	0	0	0	0	0	0	0	0	0	0	25	0	8	0	0	0	0	0	0	0	0
MT77	1142600	Tumor	Batch II	Luminal A	0	0	0	0	0	0	0	0	0	0	0	0	8	0	59	3.00477e-09	0	0	0	0	28	0	0	0	0	0	0	0	0	0	0	0	0	1.04454	98.9555	0	29	0	1	1	1.04933e-10	0	5	1	1
MT79	399700	Tumor	Batch IV	Luminal A	0	0	0	0	1	0	0	0	0	0	0	0	28	0	60	6.40867e-36	0	0	0	0	36	0	1	0	0	0	0	0	0	0	0	0	0	1.00599	177.994	0	33	0	0	0	0	0	19	0	0
MT813	358157	Tumor	Batch IV	Luminal A	0	0	0	0	0	0	0	0	0	0	0	0	12	0	55	3.36312e-44	0	0	0	0	21	0	0	0	0	0	0	0	0	0	0	0	0	1.02542	127.975	0	16	0	0	0	0	0	13	5.72822e-37	0
MT895	482470	Tumor	Batch IV	Luminal A	0	0	0	0	0	0	0	0	0	0	0	0	15	1	56	5.17307e-27	0	0	0	0	23	0	0	0	0	0	0	0	0	0	0	0	0	3	78	0	40	0	0.00803989	0.00803989	0.98392	0	8	1.86612e-31	2
MT979	322166	Tumor	Batch IV	Luminal B HER2+	0	0	0	0	0	0	0	0	0	0	0	0	5	0	19	9.78947e-42	0	0	0	0	11	0	0	0	0	0	0	0	0	0	0	0	1	1.03095	69.9691	0	32	0	0	0	0	0	3.91129	4.08871	5
MT990	259240	Tumor	Batch IV	Luminal A	0	0	0	0	0	0	0	0	0	0	0	0	12	0	26	1.60708e-32	0	0	0	0	10	0	0	0	0	0	0	0	0	0	0	0	0	2	57	1.98036e-40	23	0	0	0	0	0	5	0	1
[truncated: 620 more columns]

## Sheet: E.665 piRNAs_RPKM counts_CO
S3 Table. Batch corrected normalized counts of all the piRNAs profiled from tumor breast tissues
Sample ID	Number of Alignments	Tissue	Batch	Subtype	hsa_piR_015487	hsa_piR_013546	hsa_piR_004150	hsa_piR_009175	hsa_piR_020492	hsa_piR_018157	hsa_piR_012958	hsa_piR_016239	hsa_piR_014041	hsa_piR_002460	hsa_piR_015963	hsa_piR_010798	hsa_piR_020619	hsa_piR_012925	hsa_piR_020813	hsa_piR_017458	hsa_piR_005553	hsa_piR_013511	hsa_piR_005303	hsa_piR_017809	hsa_piR_001101	hsa_piR_021764	hsa_piR_010299	hsa_piR_003532	hsa_piR_003985	hsa_piR_022650	hsa_piR_005336	hsa_piR_016242	hsa_piR_009253	hsa_piR_021696	hsa_piR_008663	hsa_piR_010545	hsa_piR_022628	hsa_piR_016945	hsa_piR_019914	hsa_piR_016742	hsa_piR_004987	hsa_piR_002973	hsa_piR_004308	hsa_piR_017724	hsa_piR_016745	hsa_piR_010794	hsa_piR_019752	hsa_piR_016926	hsa_piR_016984
BM01-13	341385	Tumor	Batch IV	Luminal A	-1.00598	1.92133	452.243	-0.512406	2.465	0.587367	0.159376	0.0705824	1.86272	0.198882	0.324517	0.490713	616.737	138.983	1655.32	5.32176e-07	0.321565	0.901247	0.871206	-1.88845	917.492	-0.475805	0.822582	0.169436	-0.493428	0.971471	-0.0752372	0.301319	-1.05286	0.321357	0.345878	-0.493428	-3.13319	108.194	4283.09	-2.39905e-22	1210.64	-1.35974	49.5736	50.6952	186.111	-0.908631	348.107	16.4328	179.542
BM01-15	550011	Tumor	Batch II	Luminal A	0.335328	-1.83612	-911.348	0.170802	1.9458	0.587367	0.159376	-0.488082	1.86272	-2.37562	0.324517	2.18818	612.498	83.212	6533.83	-3.80592e-07	0.321565	0.901247	0.871206	2.24477	2550.25	0.158602	-1.6441	0.169436	0.164476	0.971471	1.31575	0.301319	0.350954	0.321357	0.345878	0.164476	12.7444	38.9315	5637.02	7.99684e-23	881.893	-0.333415	0.512234	55.9905	127.659	0.302877	358.429	56.9236	20.5748
BM01-27	1019169	Tumor	Batch III	TNBC	0.335328	-2.00653	6376.19	0.170802	-5.69839	-1.7621	-0.478129	34.1019	1.03726	0.800466	-0.97355	-4.86707	1062.23	71.913	2423.91	6.18805e-07	-0.964695	0.901247	0.871206	-2.60109	938.602	0.158602	1.72845	-0.508308	0.164476	0.971471	1.31575	-0.903956	0.350954	-0.964072	-1.03763	0.164476	-12.8694	23.9708	2810.98	7.99684e-23	832.414	-0.220202	-35.8052	51.2034	0.107303	0.302877	-39.1566	113.59	64.2987
BM01-29	482609	Tumor	Batch IV	Luminal A	-1.00598	1.92133	343.753	-0.512406	2.465	0.587367	0.159376	0.0705824	1.86272	0.198882	0.324517	0.490713	-104.395	41.3416	4735.08	5.32224e-07	0.321565	0.901247	0.871206	-1.88845	1838.79	-0.475805	0.822582	0.169436	-0.493428	0.971471	-0.0752372	0.301319	-1.05286	0.321357	0.345878	-0.493428	-3.13319	73.2305	2677.24	-2.39812e-22	-266.606	-1.35974	43.5056	44.6271	-9.25111	-0.908631	111.456	90.4354	125.968
BM01-34	250446	Tumor	Batch IV	Luminal A	-1.00598	1.92133	343.753	-0.512406	2.465	0.587367	0.159376	0.0705824	1.86272	0.198882	0.324517	0.490713	574.79	174.438	2718.95	5.32176e-07	0.321565	0.901247	0.871206	-1.88845	1763.16	-0.475805	0.822582	0.169436	-0.493428	0.971471	-0.0752372	0.301319	-1.05286	0.321357	0.345878	-0.493428	-3.13319	148.007	6598.59	-2.39905e-22	677.455	-1.35974	43.6848	44.8063	132.942	-0.908631	909.582	382.311	-3.53612
BM01-5	860026	Tumor	Batch II	Luminal A	0.335328	-1.83612	-911.348	0.170802	1.9458	0.587367	0.159376	-0.488082	1.86272	-2.37562	0.324517	2.18818	614.476	160.729	2340.8	-3.82227e-07	0.321565	0.901247	0.871206	2.24477	1476.56	0.158602	-1.6441	0.169436	0.164476	0.971471	1.31575	0.301319	0.350954	0.321357	0.345878	0.164476	12.7444	78.3433	8181.21	7.99684e-23	1687.97	39.7616	0.0985453	164.585	-1.26329	0.302877	894.22	56.9236	56.9109
C1010	814596	Tumor	Batch IV	TNBC	-1.00598	1.92133	343.753	-0.512406	2.465	0.587367	0.159376	0.0705824	1.86272	0.198882	0.324517	0.490713	890.589	82.2617	4864.09	5.32176e-07	0.321565	0.901247	0.871206	-1.88845	2090.39	-0.475805	0.822582	0.169436	-0.493428	0.971471	-0.0752372	0.301319	-1.05286	0.321357	0.345878	-0.493428	35.2294	42.9049	6136.31	-2.39905e-22	1428.63	-1.35974	62.6869	63.8084	-9.25111	-0.908631	634.115	16.4328	-3.53612
C108	537362	Tumor	Batch II	Luminal A	0.335328	-1.83612	-773.5	0.170802	1.9458	0.587367	0.159376	-0.488082	1.86272	57.6548	0.324517	2.18818	621.86	83.212	1907.2	-3.82231e-07	0.321565	0.901247	0.871206	2.24477	1211.09	0.158602	-1.6441	0.169436	0.164476	0.971471	1.31575	0.301319	0.350954	0.321357	0.345878	0.164476	12.7444	554.779	12120	7.99684e-23	2333.67	-0.333415	145.485	200.963	-1.26333	0.302877	764.826	130.282	20.5748
C131	1784783	Tumor	Batch III	TNBC	0.335328	-2.00653	42.5322	0.170802	-5.69839	-1.7621	-0.478129	-2.23857	1.03726	0.800466	-0.97355	-4.86707	562.332	90.5894	5503.98	6.18805e-07	-0.964695	0.901247	0.871206	-2.60109	1677.92	0.158602	1.72845	-0.508308	0.164476	0.971471	1.31575	-0.903956	0.350954	18.3563	-1.03763	0.164476	4.63976	438.07	13774.8	7.99684e-23	1233.92	-0.220202	-30.4526	557.887	0.107303	0.302877	1693.31	64.1777	37.9296
C135	842422	Tumor	Batch III	Luminal A	0.335328	-2.00653	68.2075	0.170802	-5.69839	42.2028	-0.478129	-2.23857	1.03726	0.800466	-0.97355	-4.86707	590.52	71.913	2811.4	6.18805e-07	-0.964695	0.901247	0.871206	-2.60109	1050.13	0.158602	1.72845	-0.508308	0.164476	0.971471	1.31575	-0.903956	0.350954	-0.964072	44.6183	0.164476	24.226	1131.17	19102.4	7.99684e-23	2135.46	40.7127	-1.94097	643.032	0.107303	0.302877	1475.69	704.962	78.2614
C139	574605	Tumor	Batch III	Luminal A	0.335328	-2.00653	-19.7224	0.170802	-5.69839	-1.7621	-0.478129	-2.23857	1.03726	0.800466	-0.97355	-4.86707	155.117	129.924	3738.54	6.18806e-07	-0.964695	0.901247	0.871206	-2.60109	1882.91	0.158602	1.72845	-0.508308	0.164476	0.971471	1.31575	-0.903956	0.350954	-0.964072	-1.03763	0.164476	-12.8694	-151.821	7827.85	7.99684e-23	1430.29	-0.220202	18.5789	-47.7216	0.107303	0.302877	380.824	-96.3511	179.826
C140	453939	Tumor	Batch III	Luminal A	0.335328	-2.00653	-19.7224	0.170802	163.758	-1.7621	-0.478129	-2.23857	1.03726	0.800466	-0.97355	-4.86707	600.523	71.913	1521.64	6.18805e-07	-0.964695	0.901247	0.871206	-2.60109	1442.32	0.158602	1.72845	-0.508308	0.164476	0.971471	1.31575	-0.903956	0.350954	-0.964072	-1.03763	0.164476	124.814	306.862	19251	7.99684e-23	2970.21	-0.220202	-35.8063	379.786	0.107303	0.302877	1138.97	245.669	99.9687
C152	484214	Tumor	Batch III	Luminal A	0.335328	-2.00653	-19.7224	0.170802	-5.69839	-1.7621	-0.478129	-2.23857	1.03726	0.800466	-0.97355	-4.86707	419.797	140.753	3091.16	6.18805e-07	-0.964695	0.901247	0.871206	-2.60109	3010.83	0.158602	1.72845	-0.508308	0.164476	0.971471	1.31575	-0.903956	0.350954	-0.964072	-1.03763	0.164476	-12.8694	287.349	8052.14	7.99684e-23	980.436	-0.220202	351.399	-102.086	0.107303	0.302877	1635.77	-17.3035	26.8226
C165	709188	Tumor	Batch III	Luminal A	0.335328	-2.00653	84.7267	0.170802	-5.69839	-1.7621	-0.478129	-2.23857	1.03726	0.800466	-0.97355	-4.86707	1008.23	71.913	4947.09	6.18805e-07	-0.964695	0.901247	0.871206	-2.60109	2972.25	0.158602	1.72845	-0.508308	0.164476	0.971471	1.31575	-0.903956	0.350954	-0.964072	-1.03763	0.164476	31.1951	280.127	12446	7.99684e-23	824.243	-0.220202	140.452	74.1512	0.107303	0.302877	1185.11	-96.3511	94.4784
C166	714849	Tumor	Batch II	Luminal A	0.335328	-1.83612	-859.537	0.170802	55.7495	0.587367	0.159376	-0.488082	1.86272	-2.37562	0.324517	2.18818	1089.09	176.472	6372.1	-3.82231e-07	0.321565	0.901247	0.871206	2.24477	2545.81	0.158602	-1.6441	0.169436	0.164476	0.971471	1.31575	0.301319	0.350954	0.321357	0.345878	0.164476	12.7444	133.348	8723.27	7.99684e-23	1360.33	-0.333415	65.6718	121.15	-1.26333	0.302877	437.17	106.884	20.5748
C18	792755	Tumor	Batch III	Luminal A	0.335328	-2.00653	-19.7224	0.170802	-5.69839	-1.7621	-0.478129	-2.23857	1.03726	0.800466	-0.97355	-4.86707	326.294	71.913	2134.06	6.18805e-07	-0.964695	0.901247	0.871206	-2.60109	1018.56	0.158602	1.72845	-0.508308	0.164476	0.971471	1.31575	-0.903956	0.350954	-0.964072	-1.03763	0.164476	26.5501	1912.31	21779.4	7.99684e-23	3169.81	-0.220202	259.84	193.539	0.107303	0.302877	2481.18	608.393	41.124
C197	1257834	Tumor	Batch IV	Luminal B HER2+	-1.00598	1.92133	7027.79	-0.512406	2.465	0.587367	0.159376	0.0705824	1.86272	0.198882	0.324517	0.490713	322.456	147.344	1429.14	5.32176e-07	0.321565	0.901247	0.871206	-1.88845	1044.42	-0.475805	0.822582	0.169436	-0.493428	0.971471	-0.0752372	0.301319	-1.05286	0.321357	0.345878	-0.493428	21.7111	570.627	11046.3	-2.39905e-22	3465.95	-1.35974	80.772	81.8936	-9.25111	-0.908631	595.832	120.911	160.715
C201	1541780	Tumor	Batch III	TNBC	0.335328	-2.00653	124.411	0.170802	-5.69839	-1.7621	-0.478129	-2.23857	1.03726	0.800466	-0.97355	-4.86707	-63.4287	71.913	2902.38	6.1881e-07	-0.964695	0.901247	0.871206	-2.60109	2060.63	0.158602	1.72845	21.8572	0.164476	0.971471	1.31575	-0.903956	0.350954	-0.964072	-1.03763	0.164476	47.937	437.819	8836.86	7.99684e-23	960.655	22.1453	0.964367	388.111	0.107303	0.302877	297.684	-22.9036	63.6289
C203	616605	Tumor	Batch IV	Luminal A	-1.00598	1.92133	343.753	-0.512406	2.465	0.587367	0.159376	0.0705824	1.86272	0.198882	0.324517	0.490713	258.837	95.4011	996.574	5.32176e-07	0.321565	0.901247	0.871206	-1.88845	1098.9	-0.475805	0.822582	0.169436	-0.493428	0.971471	-0.0752372	0.301319	-1.05286	0.321357	0.345878	-0.493428	-3.13319	220.181	5301.75	-2.39905e-22	-135.757	-1.35974	43.5056	145.989	-9.25111	-0.908631	539.439	74.3537	-3.53612
C204	508917	Tumor	Batch III	Luminal A	0.335328	-2.00653	11770	0.170802	-5.69839	-1.7621	-0.478129	-2.23857	1.03726	0.800466	-0.97355	-4.86707	695.495	71.913	1575.35	6.18805e-07	-0.964695	0.901247	0.871206	-2.60109	98.4998	0.158602	1.72845	-0.508308	0.164476	0.971471	1.31575	-0.903956	0.350954	-0.964072	-1.03763	0.164476	-12.8694	395.128	23652.6	7.99684e-23	1625.94	-0.220202	240.516	174.215	0.107303	0.302877	2754.97	195.958	-37.715
C22	496338	Tumor	Batch II	Luminal A	0.335328	-1.83612	-911.348	0.170802	1.9458	0.587367	0.159376	-0.488082	1.86272	-2.37562	0.324517	2.18818	718.468	150.37	4132.67	-3.82144e-07	0.321565	0.901247	0.871206	2.24477	2234.41	0.158602	67.8303	0.169436	0.164476	0.971471	1.31575	0.301319	0.350954	0.321357	0.345878	0.164476	12.7444	243.507	14298.3	7.99684e-23	1842.52	-0.333415	94.5402	150.018	-1.26333	0.302877	1075.58	56.9236	83.5359
C225	1260473	Tumor	Batch IV	Luminal A	-1.00598	1.92133	343.753	-0.512406	2.465	0.587367	0.159376	0.0705824	1.86272	0.198882	0.324517	0.490713	593.871	147.122	2163.94	5.32176e-07	0.321565	0.901247	0.871206	-1.88845	1325.09	-0.475805	0.822582	0.169436	-0.493428	0.971471	-0.0752372	0.301319	-1.05286	0.321357	0.345878	-0.493428	-3.13319	379.975	10136.8	-2.39905e-22	1025.64	-1.35974	117.882	119.004	-9.25111	-0.908631	1009.3	146.43	119.77
C229	1732907	Tumor	Batch I	TNBC	0.335328	1.92133	587.318	0.170802	1.28759	0.587367	0.159376	2.65607	-4.76271	1.37628	0.324517	2.18818	706.184	-4.11155	2481.04	-7.68749e-07	0.321565	-2.70374	-2.61362	2.24477	1698.72	0.158602	-0.906937	0.169436	0.164476	-2.91441	-2.55627	0.301319	0.350954	0.321357	0.345878	0.164476	3.2582	539.544	8423.09	7.99684e-23	2272.15	1.91335	82.3686	92.0692	10.4071	0.302877	610.659	22.9946	92.8094
C23	922050	Tumor	Batch III	Luminal A	0.335328	-2.00653	-19.7224	0.170802	-5.69839	-1.7621	-0.478129	-2.23857	1.03726	0.800466	-0.97355	-4.86707	825.069	144.216	4031.92	6.18805e-07	-0.964695	0.901247	0.871206	-2.60109	1643.28	0.158602	1.72845	-0.508308	0.164476	0.971471	1.31575	-0.903956	0.350954	-0.964072	-1.03763	0.164476	-12.8694	516.822	17452	7.99684e-23	2713.34	-0.220202	184.491	118.19	0.107303	0.302877	308.649	231.137	-3.82312
C234	778158	Tumor	Batch III	Luminal A	0.335328	-2.00653	75.4691	0.170802	-5.69839	-1.7621	-0.478129	-2.23857	1.03726	0.800466	41.8627	-4.86707	657.918	114.749	3198.41	6.18805e-07	-0.964695	0.901247	0.871206	-2.60109	1324.36	0.158602	1.72845	-0.508308	0.164476	0.971471	1.31575	-0.903956	0.350954	-0.964072	-1.03763	0.164476	67.4485	634.645	20304	7.99684e-23	1448.34	-0.220202	-31.237	415.39	0.107303	0.302877	462.062	77.5812	23.303
C249	769457	Tumor	Batch II	Luminal A	0.335328	-1.83612	2313.63	0.170802	1.9458	0.587367	0.159376	-0.488082	1.86272	-2.37562	0.324517	2.18818	742.748	126.533	2942.84	1.55423e-05	0.321565	0.901247	0.871206	2.24477	1400.9	0.158602	-1.6441	0.169436	0.164476	0.971471	1.31575	0.301319	0.350954	0.321357	0.345878	0.164476	12.7444	82.9173	6890.49	7.99684e-23	1544.62	-0.333415	20.4051	75.8833	-1.26333	0.302877	367.138	112.14	61.1879
C250	511146	Tumor	Batch III	Luminal A	0.335328	-2.00653	52.7364	0.170802	-5.69839	-1.7621	-0.478129	-2.23857	1.03726	0.800466	-0.97355	140.051	752.615	137.126	5742.98	6.18908e-07	-0.964695	0.901247	0.871206	-2.60109	2191.57	0.158602	1.72845	-0.508308	0.164476	0.971471	1.31575	-0.903956	0.350954	-0.964072	-1.03763	0.164476	48.2678	-84.3609	5040.91	7.99684e-23	1050.49	-0.220202	-31.6607	-97.9611	339.987	0.302877	-85.0141	0.531985	-37.715
C257	1103360	Tumor	Batch III	Luminal A	0.335328	-2.00653	13.8451	0.170802	29.1602	31.8054	-0.478129	-2.23857	1.03726	0.800466	-0.97355	-4.86707	85.9694	71.913	3915.8	6.18807e-07	-0.964695	0.901247	0.871206	-2.60109	1435.96	0.158602	1.72845	-0.508308	0.164476	0.971471	1.31575	-0.903956	0.350954	-0.964072	-1.03763	0.164476	-12.8694	-89.8753	6540.79	7.99684e-23	879.32	-0.220202	20.8329	-45.4675	0.120882	0.302877	77.113	14.5718	6.84037
C258	1366470	Tumor	Batch I	TNBC	0.335328	1.92133	587.318	0.170802	29.4342	0.587367	0.159376	2.65607	18.8442	1.37628	0.324517	2.18818	698.227	145.046	4245.67	8.94699e-06	0.321565	22.5312	21.7801	2.24477	1420.67	0.158602	24.328	0.169436	0.164476	-2.91441	24.5479	0.301319	0.350954	0.321357	0.345878	0.164476	48.9965	260.422	7136.97	7.99684e-23	1485.23	1.91335	-7.79721	322.07	10.4071	0.302877	545	298.406	45.4315
C268	1510039	Tumor	Batch I	TNBC	0.335328	1.92133	587.318	0.170802	1.28759	0.587367	0.159376	2.65607	-4.76271	1.37628	0.324517	2.18818	806.128	2.20381	4391.49	-7.68708e-07	0.321565	-2.70374	-2.61362	2.24477	1800.46	0.158602	-0.906937	0.169436	0.164476	-2.91441	-2.55627	0.301319	0.350954	0.321357	0.345878	0.164476	3.2582	155.71	2681.65	7.99684e-23	1395.45	1.91335	-7.79782	63.9873	10.4071	0.302877	500.395	22.9946	41.3711
C280	1112356	Tumor	Batch IV	Luminal B HER2+	-1.00598	1.92133	343.753	-0.512406	37.0416	0.587367	0.159376	66.6626	1.86272	0.198882	0.324517	0.490713	375.593	161.207	2022.38	5.32176e-07	0.321565	0.901247	0.871206	-1.88845	1179.42	-0.475805	0.822582	0.169436	-0.493428	0.971471	-0.0752372	0.301319	-1.05286	0.321357	0.345878	-0.493428	-3.13319	31.4324	14059.7	-2.39905e-22	4844.78	-1.35974	43.5056	353.656	-9.25111	-0.908631	800.979	236.249	24.5574
C287	1502573	Tumor	Batch I	TNBC	0.335328	1.92133	587.318	0.170802	1.28759	0.587367	0.159376	2.65607	-4.76271	1.37628	0.324517	2.18818	767	-18.9932	2523.17	-7.68749e-07	0.321565	-2.70374	-2.61362	2.24477	1853.53	0.158602	-0.906937	0.169436	0.164476	-2.91441	-2.55627	0.301319	0.350954	0.321357	0.345878	0.164476	24.0559	111.561	6653.67	7.99684e-23	1356.76	24.8625	12.9998	22.7005	10.4071	0.302877	501.012	22.9946	62.2716
C288	1361596	Tumor	Batch I	TNBC	0.335328	1.92133	587.318	0.170802	1.28759	0.587367	0.159376	2.65607	-4.76271	1.37628	0.324517	2.18818	538.962	366.598	3547.68	-7.68748e-07	0.321565	-2.70374	-2.61362	2.24477	1292.14	0.158602	-0.906937	0.169436	0.164476	24.2868	-2.55627	0.301319	0.350954	0.321357	0.345878	0.164476	3.2582	528.985	14559.1	7.99684e-23	1393.84	1.91335	175.81	185.511	10.4071	0.302877	995.903	22.9946	20.6763
C304	1122444	Tumor	Batch I	TNBC	0.335328	1.92133	587.318	0.170802	1.28759	0.587367	0.159376	2.65607	-4.76271	1.37628	0.324517	2.18818	671.385	219.293	3784.34	-7.687e-07	0.321565	-2.70374	-2.61362	2.24477	1579.77	0.158602	-0.906937	0.169436	0.164476	-2.91441	-2.55627	0.301319	0.350954	0.321357	0.345878	0.164476	3.2582	230.564	14905.9	7.99684e-23	828.347	1.91335	173.169	182.87	10.4071	0.302877	905.206	22.9946	20.6763
C306	713804	Tumor	Batch II	Luminal B	0.335328	-1.83612	16263.2	0.170802	1.9458	0.587367	0.159376	-0.488082	1.86272	-2.37562	0.324517	2.18818	652.574	83.212	3205.7	-3.82231e-07	0.321565	0.901247	0.871206	2.24477	1798.81	0.158602	-1.6441	0.169436	0.164476	0.971471	1.31575	0.301319	0.350954	0.321357	0.345878	0.164476	12.7444	419.002	14508.2	7.99684e-23	3666.5	47.975	1.20625	492.264	-1.26333	0.302877	688.142	270.948	108.134
C336	725691	Tumor	Batch II	Luminal A	0.335328	-1.83612	-911.348	0.170802	1.9458	0.587367	0.159376	-0.488082	1.86272	-2.37562	0.324517	2.18818	731.527	83.212	2834.45	-3.8106e-07	0.321565	0.901247	0.871206	2.24477	1082.77	0.158602	-1.6441	0.169436	0.164476	0.971471	1.31575	0.301319	0.350954	0.321357	0.345878	0.164476	12.7444	364.967	7531.24	7.99684e-23	1523.98	-0.333415	86.2234	141.702	-1.26333	0.302877	381.37	115.47	63.6372
C340	1155195	Tumor	Batch III	Luminal A	0.335328	-2.00653	76.4614	0.170802	-5.69839	-1.7621	-0.478129	29.8227	1.03726	0.800466	-0.97355	-4.86707	640.076	129.623	3835.63	6.18805e-07	-0.964695	0.901247	0.871206	-2.60109	4745.24	0.158602	1.72845	-0.508308	0.164476	0.971471	1.31575	-0.903956	0.350954	-0.964072	-1.03763	0.164476	41.234	415.362	10768.3	7.99684e-23	2008.85	-0.220202	234.711	168.41	0.107303	0.302877	584.967	17.2806	141.137
C342	656324	Tumor	Batch III	Luminal A	0.335328	-2.00653	36.7086	0.170802	52.9031	-1.7621	-0.478129	54.1925	1.03726	0.800466	-0.97355	-4.86707	393.399	71.913	3044	6.18805e-07	-0.964695	0.901247	0.871206	-2.60109	920.367	0.158602	1.72845	-0.508308	0.164476	0.971471	1.31575	-0.903956	0.350954	-0.964072	-1.03763	0.164476	-12.8694	-49.4369	5566.85	7.99684e-23	1192.41	-0.220202	59.4211	-6.8794	0.107303	0.302877	415.321	257.21	319.51
C363	1697635	Tumor	Batch III	TNBC	0.335328	-2.00653	23.9112	0.170802	-5.69839	-1.7621	20.5595	-2.23857	1.03726	19.8022	-0.97355	-4.86707	786.859	91.5481	2889.9	6.18805e-07	-0.964695	0.901247	0.871206	-2.60109	2068.51	0.158602	1.72845	-0.508308	0.164476	0.971471	1.31575	-0.903956	0.350954	-0.964072	-1.03763	0.164476	23.9465	55.0483	4821.15	7.99684e-23	1681.69	-0.220202	129.865	63.5646	0.107923	0.302877	95.9111	-28.8893	91.1407
C389	595167	Tumor	Batch III	Luminal A	0.335328	-2.00653	104.737	0.170802	58.9247	-1.7621	-0.478129	-2.23857	1.03726	0.800466	-0.97355	-4.86707	457.003	71.913	3560.28	6.18805e-07	-0.964695	0.901247	0.871206	-2.60109	776.894	0.158602	1.72845	-0.508308	0.164476	0.971471	1.31575	-0.903956	0.350954	-0.964072	-1.03763	0.164476	-12.8694	409.894	17768.2	7.99684e-23	1161.13	-0.220202	16.7	-49.6005	0.107303	0.302877	1449.22	71.1928	29.8861
C440	603298	Tumor	Batch III	Luminal A	0.335328	-2.00653	41.6685	0.170802	-5.69839	-1.7621	-0.478129	-2.23857	1.03726	0.800466	-0.97355	-4.86707	292.407	71.913	2851.97	6.18805e-07	-0.964695	0.901247	0.871206	-2.60109	1113.48	0.158602	1.72845	-0.508308	0.164476	0.971471	1.31575	-0.903956	0.350954	-0.964072	-1.03763	0.164476	-12.8694	-151.821	10164.5	7.99684e-23	1892.9	56.9369	-35.7466	208.624	0.108305	0.302877	439.749	-33.3959	14.0836
C451	1009442	Tumor	Batch III	TNBC	0.335328	-2.00653	127.04	0.170802	-5.69839	-1.7621	-0.478129	34.452	1.03726	0.800466	-0.97355	-4.86707	238.786	71.913	1586.78	6.18805e-07	-0.964695	0.901247	0.871206	-2.60109	1094.98	0.158602	1.72845	-0.508308	0.164476	0.971471	1.31575	-0.903956	0.350954	-0.964072	-1.03763	0.164476	203.835	704.964	8338.21	7.99684e-23	2183.42	-0.220202	222.379	413.65	0.107303	0.302877	585.094	20.1746	117.073
C49	609487	Tumor	Batch II	Luminal A	0.335328	-1.83612	-911.348	0.170802	1.9458	0.587367	0.159376	-0.488082	1.86272	-2.37562	0.324517	2.18818	573.687	83.212	1592.28	-3.82231e-07	0.321565	0.901247	0.871206	2.24477	1612.63	0.158602	-1.6441	0.169436	0.164476	0.971471	1.31575	0.301319	0.350954	0.321357	0.345878	0.164476	12.7444	314.623	21148.2	7.99684e-23	1206.59	-0.333415	205.189	260.667	-1.26333	0.302877	1874.43	56.9236	123.12
C494	544838	Tumor	Batch III	Luminal A	0.335328	-2.00653	-19.7224	0.170802	-5.69839	-1.7621	-0.478129	-2.23857	1.03726	0.800466	-0.97355	-4.86707	749.482	133.093	2708.27	6.18805e-07	-0.964695	0.901247	0.871206	-2.60109	1297.69	0.158602	1.72845	-0.508308	0.164476	0.971471	1.31575	-0.903956	0.350954	-0.964072	-1.03763	0.164476	-12.8694	160.688	7602.84	7.99684e-23	1927.55	-0.220202	107.585	41.2845	0.107314	0.302877	600.435	-30.8008	-37.715
C521	1148483	Tumor	Batch IV	Luminal A	-1.00598	1.92133	376.001	-0.512406	2.465	0.587367	0.159376	0.0705824	1.86272	0.198882	0.324517	0.490713	708.111	99.3892	2528.19	5.32176e-07	0.321565	0.901247	0.871206	-1.88845	3498.35	-0.475805	0.822582	0.169436	-0.493428	0.971471	-0.0752372	0.301319	-1.05286	0.321357	0.345878	-0.493428	78.4962	256.279	3342.26	-2.39905e-22	592.377	-1.35974	125.135	44.6271	-9.25111	-0.908631	417.308	16.4328	295.772
C533	1223816	Tumor	Batch IV	Luminal B HER2+	-1.00598	1.92133	374.016	30.9151	2.465	0.587367	0.159376	0.0705824	1.86272	0.198882	0.324517	0.490713	1820.74	150.29	3029.56	5.32176e-07	0.321565	0.901247	0.871206	28.3751	2451.53	28.7069	0.822582	0.169436	29.7701	0.971471	-0.0752372	0.301319	-1.05286	0.321357	0.345878	29.7701	73.4715	414.575	10184.5	-2.39905e-22	1214.15	54.9931	43.5056	580.86	-9.25111	-0.908631	2027.07	1088.25	103.23
C537	1761999	Tumor	Batch IV	Luminal A	-1.00598	1.92133	406.812	-0.512406	2.465	0.587367	0.159376	0.0705824	1.86272	0.198882	0.324517	21.5106	588.126	154.849	1961.04	5.32176e-07	0.321565	0.901247	0.871206	19.1314	1550.41	-0.475805	0.822582	0.169436	-0.493428	0.971471	-0.0752372	0.301319	-1.05286	0.321357	0.345878	-0.493428	50.0734	122.55	5334.32	-2.39905e-22	724.591	-1.35974	43.7908	44.9123	30.6354	-0.908631	495.583	37.5007	49.6705
C56	906116	Tumor	Batch III	Luminal A	0.335328	-2.00653	62.0266	0.170802	-5.69839	-1.7621	-0.478129	-2.23857	1.03726	0.800466	-0.97355	-4.86707	464.178	145.487	3878.58	6.18805e-07	41.4819	0.901247	0.871206	-2.60109	1643.37	0.158602	1.72845	-0.508308	0.164476	0.971471	1.31575	-0.903956	0.350954	-0.964072	-1.03763	0.164476	-12.8694	444.22	8056.9	7.99684e-23	1053.74	-0.220202	-33.7627	240.728	0.107303	0.302877	743.417	84.1095	54.6049
C586	1188179	Tumor	Batch III	TNBC	0.335328	-2.00653	104.963	0.170802	-5.69839	-1.7621	-0.478129	-2.23857	1.03726	0.800466	-0.97355	26.3042	773.85	71.913	5502.11	6.18805e-07	-0.964695	0.901247	0.871206	-2.60109	1711.2	0.158602	1.72845	-0.508308	0.164476	0.971471	1.31575	-0.903956	0.350954	-0.964072	-1.03763	0.164476	13.4314	507.898	10083.6	7.99684e-23	2955.23	28.8013	-35.2882	134.082	0.107303	0.302877	173.909	137.566	-11.4142
C60	1098323	Tumor	Batch IV	Luminal A	-1.00598	1.92133	343.753	-0.512406	2.465	0.587367	0.159376	0.0705824	1.86272	0.198882	0.324517	0.490713	469.565	132.39	7557.72	5.32176e-07	0.321565	0.901247	0.871206	-1.88845	3961.42	-0.475805	0.822582	0.169436	-0.493428	0.971471	-0.0752372	0.301319	-1.05286	0.321357	0.345878	-0.493428	-3.13319	533.305	11537.2	-2.39905e-22	864.672	-1.35974	43.5056	215.342	-9.25111	-0.908631	1334.56	128.97	24.9163
C702	1184199	Tumor	Batch III	Luminal A	0.335328	-2.00653	42.8296	0.170802	-5.69839	-1.7621	-0.478129	-2.23857	28.2777	0.800466	-0.97355	-4.86707	6503.65	184.507	5266.6	6.18805e-07	-0.964695	0.901247	0.871206	-2.60109	1779.29	0.158602	1.72845	-0.508308	0.164476	0.971471	1.31575	-0.903956	0.350954	-0.964072	-1.03763	0.164476	-12.8694	171.356	8986.28	7.99684e-23	1194.82	28.8989	-35.8056	584.01	0.107303	0.302877	981.042	621.609	185.934
C704	285737	Tumor	Batch III	Luminal A	0.335328	127.613	109.897	0.170802	-5.69839	-1.7621	-0.478129	-2.23857	1.03726	0.800466	-0.97355	-4.86707	539.985	305.228	2416.37	6.18805e-07	-0.964695	0.901247	0.871206	127.018	646.63	0.158602	1.72845	-0.508308	0.164476	0.971471	1.31575	-0.903956	0.350954	-0.964072	-1.03763	0.164476	-12.8694	-151.821	4812.67	7.99684e-23	1382.15	-0.220202	-35.8063	116.626	0.107303	0.302877	248.066	435.791	-37.715
C75	1416619	Tumor	Batch I	TNBC	0.335328	1.92133	587.318	0.170802	1.28759	0.587367	0.159376	2.65607	18.0085	1.37628	0.324517	2.18818	530.047	15.3053	2668.49	-7.67765e-07	0.321565	-2.70374	-2.61362	2.24477	1495.61	0.158602	-0.906937	0.169436	0.164476	-2.91441	-2.55627	0.301319	0.350954	0.321357	0.345878	0.164476	25.3178	182.328	17358	7.99684e-23	1611.2	1.91335	-7.7842	178.366	10.4071	0.302877	629.751	284.01	68.1928
C81	882129	Tumor	Batch III	Luminal A	0.335328	-2.00653	22.2635	0.170802	-5.69839	-1.7621	-0.478129	-2.23857	1.03726	0.800466	-0.97355	-4.86707	93.252	71.913	1635.8	6.18805e-07	-0.964695	0.901247	0.871206	-2.60109	408.891	0.158602	1.72845	-0.508308	0.164476	0.971471	1.31575	-0.903956	0.350954	-0.964072	-1.03763	0.164476	22.5563	547.721	12182.6	7.99684e-23	3242.25	-0.220202	-35.7831	322.978	0.107303	0.302877	443.248	92.9167	-2.28934
CT74	278408	Tumor	Batch IV	TNBC	-1.00598	1.92133	343.753	-0.512406	2.465	0.587367	0.159376	0.0705824	1.86272	0.198882	0.324517	0.490713	1048.29	41.3416	5909.78	5.32176e-07	0.321565	0.901247	0.871206	-1.88845	664.68	-0.475805	0.822582	0.169436	-0.493428	0.971471	-0.0752372	0.301319	-1.05286	0.321357	0.345878	-0.493428	-3.13319	973.708	16023.6	-2.39905e-22	174.62	-1.35974	99.6283	100.75	-9.25111	-0.908631	1216.65	16.4328	-3.53612
GT07	1222576	Tumor	Batch III	Luminal A	0.335328	-2.00653	10.5718	0.170802	-5.69839	-1.7621	-0.478129	-2.23857	1.03726	0.800466	-0.97355	-4.86707	234.515	126.443	3362.6	6.18805e-07	-0.964695	0.901247	0.871206	27.6932	1646.08	0.158602	1.72845	-0.508308	0.164476	0.971471	1.31575	-0.903956	0.350954	-0.964072	-1.03763	0.164476	-12.8694	440.617	16521	7.99684e-23	1735.11	-0.220202	155.9	89.5991	0.107303	0.302877	940.434	-65.2744	13.4066
GT141	444669	Tumor	Batch IV	TNBC	-1.00598	1.92133	343.753	-0.512406	2.465	0.587367	0.159376	0.0705824	1.86272	0.198882	0.324517	0.490713	685.227	191.266	5097.86	5.32176e-07	0.321565	0.901247	0.871206	-1.88845	1774.63	-0.475805	0.822582	0.169436	-0.493428	0.971471	-0.0752372	0.301319	-1.05286	0.321357	0.345878	-0.493428	-3.13319	152.774	8303.72	-2.39905e-22	1598.32	-1.35974	43.5056	44.6271	-9.25111	-0.908631	263.059	16.4328	66.7409
GT226	570663	Tumor	Batch IV	Luminal B HER2+	-1.00598	1.92133	343.753	-0.512406	2.465	0.587367	0.159376	0.0705824	1.86272	0.198882	0.324517	0.490713	1015.61	41.3416	3457.42	5.32176e-07	0.321565	0.901247	0.871206	-1.88845	1456.48	-0.475805	0.822582	0.169436	-0.493428	0.971471	-0.0752372	0.301319	-1.05286	0.321357	0.345878	-0.493428	-3.13319	1.32814	7731.93	-2.39905e-22	1110.28	59.066	43.507	263.669	-9.25111	-0.908631	584.321	79.0167	-3.53612
GT74	736228	Tumor	Batch II	Luminal A	0.335328	-1.83612	-861.042	0.170802	1.9458	0.587367	0.159376	49.8184	1.86272	-2.37562	0.324517	2.18818	766.578	128.488	2117.18	-3.82202e-07	0.321565	0.901247	0.871206	2.24477	1991.07	0.158602	-1.6441	0.169436	0.164476	0.971471	1.31575	0.301319	0.350954	0.321357	0.345878	0.164476	12.7444	1227.85	13758.3	7.99684e-23	763.217	-0.333415	63.7677	119.246	-1.26333	0.302877	470.73	105.433	63.0209
GT91	747892	Tumor	Batch IV	TNBC	-1.00598	1.92133	393.275	-0.512406	2.465	0.587367	0.159376	0.0705824	1.86272	0.198882	0.324517	0.490713	662.383	85.9113	1177.41	5.32176e-07	0.321565	0.901247	0.871206	-1.88845	578.523	-0.475805	0.822582	0.169436	-0.493428	0.971471	-0.0752372	0.301319	-1.05286	0.321357	0.345878	-0.493428	-3.13319	226.493	22429.4	-2.39905e-22	4609.59	-1.35974	43.6256	44.7471	85.9811	-0.908631	23.7353	64.1861	38.248
GT93	567925	Tumor	Batch IV	Luminal B HER2+	-1.00598	1.92133	343.753	-0.512406	2.465	0.587367	0.159376	0.0705824	1.86272	0.198882	0.324517	0.490713	801.846	100.035	3245.45	5.32176e-07	0.321565	0.901247	0.871206	63.3262	1716.17	-0.475805	0.822582	0.169436	-0.493428	0.971471	-0.0752372	0.301319	-1.05286	0.321357	0.345878	-0.493428	-3.13319	180.46	7706.51	-2.39905e-22	779.021	-1.35974	43.5056	319.751	-9.25111	-0.908631	331.657	182.739	-3.53612
MT1023	386016	Tumor	Batch IV	TNBC	-1.00598	1.92133	343.753	-0.512406	2.465	0.587367	0.159376	0.0705824	1.86272	0.198882	0.324517	0.490713	429.945	41.3416	884.882	5.32176e-07	0.321565	0.901247	0.871206	-1.88845	784.44	-0.475805	0.822582	0.169436	-0.493428	0.971471	-0.0752372	0.301319	-1.05286	0.321357	0.345878	-0.493428	-3.13319	964.557	24946.6	-2.39905e-22	3059.46	-1.35974	43.5056	692.269	-9.25111	-0.908631	3220.16	16.4328	-3.53612
MT1029	479812	Tumor	Batch IV	TNBC	-1.00598	1.92133	343.753	-0.512406	2.465	0.587367	0.159376	0.0705824	1.86272	0.198882	0.324517	0.490713	1264.46	110.813	4075.39	4.54261e-06	0.321565	0.901247	0.871206	-1.88845	2520.77	-0.475805	0.822582	0.169436	-0.493428	0.971471	-0.0752372	0.301319	-1.05286	0.321357	0.345878	-0.493428	-3.13319	291.368	8995.9	-2.39902e-22	2358.9	70.5075	43.5061	174.886	-9.25111	-0.908631	372.729	16.4328	-3.53612
MT111	253110	Tumor	Batch IV	TNBC	-1.00598	1.92133	343.753	-0.512406	2.465	0.587367	0.159376	0.0705824	1.86272	0.198882	0.324517	0.490713	318.669	304.732	4652.35	5.32188e-07	0.321565	0.901247	0.871206	-1.88845	2165.45	-0.475805	0.822582	0.169436	-0.493428	0.971471	-0.0752372	0.301319	-1.05286	0.321357	0.345878	-0.493428	-3.13319	136.368	6178.7	-2.39786e-22	1170.97	-1.35974	105.238	106.359	-9.25111	-0.908631	228.879	16.4328	-3.53612
MT1118	838067	Tumor	Batch III	TNBC	0.335328	-2.00653	-19.7224	0.170802	-5.69839	-1.7621	-0.478129	-2.23857	1.03726	0.800466	-0.97355	-4.86707	445.608	71.913	2904.52	6.18805e-07	-0.964695	0.901247	0.871206	-2.60109	1996.25	0.158602	1.72845	-0.508308	0.164476	0.971471	1.31575	38.8701	0.350954	-0.964072	-1.03763	0.164476	-12.8694	13.7659	5157.73	7.99684e-23	722.836	-0.220202	38.7701	-27.5304	0.107303	0.302877	256.425	31.4942	36.8614
MT1213	505524	Tumor	Batch IV	Luminal A	-1.00598	1.92133	343.753	-0.512406	2.465	0.587367	0.159376	0.0705824	1.86272	0.198882	0.324517	0.490713	443.153	41.3416	2154.86	5.32176e-07	0.321565	0.901247	0.871206	-1.88845	967.735	-0.475805	0.822582	0.169436	-0.493428	0.971471	-0.0752372	0.301319	-1.05286	0.321357	0.345878	-0.493428	-3.13319	203.828	6493.67	-2.39905e-22	1556.65	-1.35974	43.5056	44.6271	-9.25111	-0.908631	181.6	141.503	-3.53612
MT1230	377142	Tumor	Batch IV	Luminal B HER2+	-1.00598	1.92133	343.753	-0.512406	2.465	0.587367	0.159376	0.0705824	1.86272	0.198882	0.324517	0.490713	447.089	129.726	2614.97	5.32176e-07	0.321565	0.901247	0.871206	-1.88845	524.295	-0.475805	0.822582	0.169436	-0.493428	0.971471	-0.0752372	0.301319	-1.05286	0.321357	0.345878	-0.493428	-3.13319	1.32814	5470.78	-2.39905e-22	243.753	-1.35974	43.5056	44.6271	-9.25111	-0.908631	147.671	16.4328	-3.53612
MT1266	1077693	Tumor	Batch III	TNBC	0.335328	-2.00653	49.0115	0.170802	29.9904	-1.7621	-0.478129	-2.23857	1.03726	0.800466	-0.97355	-4.86707	586.341	102.843	1901.04	6.18806e-07	-0.964695	0.901247	0.871206	-2.60109	788.591	0.158602	33.7253	-0.508308	0.164476	0.971471	1.31575	-0.903956	0.350954	-0.964072	-1.03763	0.164476	-12.8694	-87.2293	2828.07	7.99684e-23	543.108	-0.220202	-35.8062	-15.1155	0.107303	0.302877	-54.3816	3.06766	-37.715
MT1275	1056656	Tumor	Batch IV	Luminal A	-1.00598	1.92133	343.753	-0.512406	2.465	0.587367	0.159376	0.0705824	1.86272	0.198882	0.324517	0.490713	973.049	41.3416	7685.16	5.32176e-07	0.321565	0.901247	0.871206	-1.88845	1186.29	-0.475805	0.822582	0.169436	-0.493428	0.971471	-0.0752372	0.301319	-1.05286	0.321357	0.345878	-0.493428	26.4412	33.445	6289.63	-2.39905e-22	200.321	-1.35974	43.5056	133.35	-9.25111	-0.908631	149.994	94.779	26.0383
MT1310	823832	Tumor	Batch IV	Luminal B HER2+	-1.00598	1.92133	343.753	-0.512406	2.465	0.587367	0.159376	0.0705824	1.86272	0.198882	0.324517	0.490713	687.593	41.3416	708.681	5.32176e-07	0.321565	0.901247	0.871206	-1.88845	590.395	-0.475805	0.822582	0.169436	-0.493428	0.971471	-0.0752372	0.301319	-1.05286	0.321357	0.345878	-0.493428	34.7993	657.227	25265.2	-2.39905e-22	1363.72	-1.35974	138.337	139.458	-9.25111	-0.908631	513.006	16.4328	-3.53612
MT1315	1080177	Tumor	Batch IV	Luminal B HER2+	-1.00598	1.92133	343.753	-0.512406	2.465	0.587367	0.159376	0.0705824	1.86272	0.198882	0.324517	0.490713	135.305	41.3416	5329.93	5.32176e-07	0.321565	0.901247	0.871206	-1.88845	1783.58	-0.475805	0.822582	0.169436	-0.493428	0.971471	-0.0752372	0.301319	-1.05286	0.321357	0.345878	-0.493428	25.7973	598.08	12761.3	-2.39905e-22	2894.65	-1.35974	43.6178	218.098	-9.25111	-0.908631	415.908	16.4328	-3.53612
MT1337	1492840	Tumor	Batch III	TNBC	0.335328	-2.00653	-19.7224	0.170802	-5.69839	-1.7621	-0.478129	-2.23857	1.03726	0.800466	-0.97355	-4.86707	423.352	94.2418	8729.48	6.37273e-07	-0.964695	0.901247	0.871206	-2.60109	3320.22	0.158602	1.72845	-0.508308	0.164476	0.971471	1.31575	-0.903956	0.350954	22.1347	-1.03763	0.164476	-12.8694	-81.3549	2329.85	7.99684e-23	346.695	-0.220202	6.0602	-60.2402	0.107304	0.302877	-33.3289	-60.9678	61.4461
MT1386	652815	Tumor	Batch III	TNBC	0.335328	-2.00653	37.0119	0.170802	-5.69839	-1.7621	-0.478129	-2.23857	1.03726	0.800466	-0.97355	51.8673	636.074	71.913	3314.6	6.18805e-07	-0.964695	0.901247	0.871206	-2.60109	1037.97	0.158602	1.72845	-0.508308	0.164476	0.971471	1.31575	-0.903956	0.350954	-0.964072	-1.03763	0.164476	-12.8694	278.845	3761.81	7.99684e-23	309.835	-0.220202	131.737	65.4369	0.107303	0.302877	-106.382	-96.3511	58.0242
MT1584	1239139	Tumor	Batch IV	TNBC	-1.00598	1.92133	343.753	-0.512406	2.465	0.587367	0.159376	0.0705824	1.86272	0.198882	0.324517	0.490713	306.608	41.3416	7092.1	5.32176e-07	0.321565	0.901247	0.871206	-1.88845	1726.6	-0.475805	0.822582	0.169436	-0.493428	0.971471	-0.0752372	0.301319	-1.05286	0.321357	0.345878	-0.493428	47.3051	28.6505	2710.85	-2.39905e-22	-503.718	-1.35974	43.5056	44.6271	-9.25111	-0.908631	169.437	90.3815	-3.53612
MT1643	839938	Tumor	Batch IV	Luminal A	-1.00598	1.92133	343.753	-0.512406	2.465	0.587367	0.159376	0.0705824	1.86272	0.198882	0.324517	0.490713	408.246	120.713	2773.99	5.32176e-07	0.321565	0.901247	0.871206	42.2065	489.56	-0.475805	0.822582	0.169436	-0.493428	0.971471	-0.0752372	0.301319	-1.05286	0.321357	0.345878	-0.493428	-3.13319	405.139	9807.44	-2.39905e-22	168.768	-1.35974	43.5056	193.448	-9.25111	-0.908631	387.347	63.3647	70.8741
MT174	633367	Tumor	Batch III	Luminal A	0.335328	-2.00653	-19.7224	0.170802	-5.69839	-1.7621	-0.478129	-2.23857	1.03726	0.800466	-0.97355	-4.86707	119.797	71.913	2305.03	6.18805e-07	-0.964695	0.901247	0.871206	-2.60109	862.817	0.158602	1.72845	-0.508308	0.164476	0.971471	1.31575	-0.903956	0.350954	-0.964072	-1.03763	0.164476	-12.8694	-43.5742	8656.03	7.99684e-23	474.767	-0.220202	38.2029	-28.0975	0.107303	0.302877	546.791	-96.3511	60.964
MT1794	578834	Tumor	Batch IV	TNBC	60.6944	1.92133	343.753	-0.512406	2.465	0.587367	0.159376	0.0705824	1.86272	0.198882	0.324517	0.490713	1752.89	41.3416	1202.32	5.32176e-07	0.321565	0.901247	0.871206	-1.88845	939.025	-0.475805	0.822582	0.169436	-0.493428	0.971471	63.9104	0.301319	-1.05286	0.321357	0.345878	-0.493428	50.8547	893.175	23914.9	-2.39905e-22	16240.7	-1.35974	43.5078	854.443	-9.25111	54.8208	1946.84	177.156	-3.53612
MT1847	707617	Tumor	Batch IV	Luminal A	-1.00598	1.92133	343.753	-0.512406	2.465	0.587367	0.159376	52.4111	1.86272	0.198882	0.324517	0.490713	628.757	41.3416	2023.53	5.32176e-07	0.321565	0.901247	0.871206	-1.88845	927.556	-0.475805	0.822582	0.169436	-0.493428	0.971471	-0.0752372	0.301319	-1.05286	0.321357	0.345878	-0.493428	-3.13319	240.243	4084.53	-2.39905e-22	271.497	-1.35974	43.5056	44.6271	-9.25111	-0.908631	114.438	16.4329	40.6262
MT196	1001708	Tumor	Batch II	Luminal A	0.335328	-1.83612	2379.33	0.170802	1.9458	0.587367	0.159376	-0.488082	1.86272	-2.37562	0.324517	2.18818	339.565	83.212	1701.04	-3.82231e-07	0.321565	0.901247	0.871206	2.24477	646.844	0.158602	-1.6441	0.169436	0.164476	0.971471	1.31575	0.301319	0.350954	0.321357	0.345878	0.164476	12.7444	72.208	3482.65	7.99684e-23	1475.4	-0.333415	31.2953	86.7735	-1.26333	0.302877	533.979	95.7084	51.7715
MT219	353645	Tumor	Batch IV	Luminal A	-1.00598	1.92133	343.753	-0.512406	2.465	0.587367	0.159376	0.0705824	1.86272	0.198882	0.324517	0.490713	319.907	41.3416	4004.44	5.32176e-07	0.321565	0.901247	0.871206	-1.88845	1079.58	-0.475805	0.822582	0.169436	-0.493428	0.971471	-0.0752372	0.301319	-1.05286	0.321357	0.345878	-0.493428	-3.13319	1.32814	4177.5	-2.39905e-22	500.064	-1.35974	43.5056	44.6271	-9.25111	-0.908631	335.413	16.4328	-3.53612
MT237	609808	Tumor	Batch III	Luminal A	0.335328	-2.00653	101.749	0.170802	-5.69839	-1.7621	-0.478129	-2.23857	1.03726	0.800466	-0.97355	-4.86707	184.386	126.575	2222.37	6.18805e-07	-0.964695	0.901247	0.871206	-2.60109	1915.09	0.158602	1.72845	-0.508308	0.164476	0.971471	1.31575	-0.903956	0.350954	-0.964072	-1.03763	0.164476	89.6219	-151.821	2822.18	7.99684e-23	496.411	-0.220202	41.0621	-25.2383	0.107359	0.302877	23.1178	-96.3511	-37.715
MT2385	1253990	Tumor	Batch IV	Luminal A	-1.00598	1.92133	343.753	-0.512406	2.465	0.587367	0.159376	0.0705824	1.86272	0.198882	0.324517	0.490713	249.599	41.3416	1995.64	5.32176e-07	0.321565	0.901247	0.871206	27.6469	820.497	-0.475805	0.822582	0.169436	-0.493428	0.971471	-0.0752372	0.301319	-1.05286	0.321357	0.345878	-0.493428	-3.13319	702.919	19901.2	-2.39905e-22	-70.7205	-1.35974	168.108	169.229	-9.25111	-0.908631	488.154	121.448	21.3843
MT265	616061	Tumor	Batch II	Luminal A	0.335328	58.283	-911.348	0.170802	1.9458	0.587367	0.159376	-0.488082	1.86272	-2.37562	0.324517	2.18818	620.583	83.212	2551.04	-3.82231e-07	0.321565	0.901247	0.871206	2.24477	1423.08	0.158602	-1.6441	0.169436	0.164476	0.971471	1.31575	0.301319	0.350954	0.321357	0.345878	0.164476	63.4699	485.542	7786.71	7.99684e-23	1250.48	-0.333415	0.171386	55.6496	56.5422	0.302877	536.965	56.9236	20.5748
MT269	790772	Tumor	Batch IV	Luminal A	-1.00598	1.92133	390.589	-0.512406	2.465	0.587367	0.159376	0.0705824	1.86272	0.198882	0.324517	0.490713	333.642	125.647	1002.33	5.32176e-07	0.321565	0.901247	0.871206	-1.88845	1076.47	-0.475805	0.822582	0.169436	-0.493428	0.971471	-0.0752372	0.301319	-1.05286	0.321357	0.345878	-0.493428	36.3852	340.495	22729.6	-2.39905e-22	2028.14	-1.35974	140.913	142.035	-6.0782	-0.908631	3222.46	16.4328	115.019
MT290	596098	Tumor	Batch II	Luminal A	0.335328	-1.83612	-911.348	0.170802	1.9458	0.587367	0.159376	-0.488082	1.86272	-2.37562	0.324517	2.18818	1001.14	83.212	3134.04	-3.82138e-07	0.321565	0.901247	0.871206	2.24477	926.571	0.158602	-1.6441	0.169436	0.164476	0.971471	1.31575	0.301319	0.350954	0.321357	0.345878	0.164476	12.7444	151.417	20549.2	7.99684e-23	683.271	-0.333415	157.371	212.85	-1.26333	0.302877	1074.8	116.837	20.5748
MT350	611804	Tumor	Batch IV	Luminal B HER2+	-1.00598	1.92133	343.753	-0.512406	2.465	0.587367	0.159376	0.0705824	1.86272	0.198882	0.324517	0.490713	722.918	204.793	5699.99	5.32176e-07	0.321565	0.901247	0.871206	-1.88845	2335.23	-0.475805	0.822582	0.169436	-0.493428	0.971471	-0.0752372	0.301319	-1.05286	0.321357	0.345878	-0.493428	-3.13319	166.006	8146.17	-2.39905e-22	660.883	111.365	94.584	95.7056	-9.25111	-0.908631	744.239	79.2526	-3.53612
MT359	649049	Tumor	Batch IV	Luminal A	-1.00598	1.92133	343.753	-0.512406	2.465	0.587367	0.159376	0.0705824	1.86272	0.198882	0.324517	57.5543	-106.062	246.77	5145.73	5.32176e-07	0.321565	0.901247	0.871206	-1.88845	1362.46	-0.475805	0.822582	0.169436	-0.493428	0.971471	-0.0752372	0.301319	-1.05286	0.321357	0.345878	-0.493428	-3.13319	53.4909	4269.61	-2.39905e-22	225.236	-1.35974	43.5056	44.6271	-9.25111	-0.908631	30.0986	71.4584	-3.53612
MT450	608570	Tumor	Batch IV	TNBC	-1.00598	1.92133	404.612	-0.512406	2.465	0.587367	0.159376	0.0705824	1.86272	0.198882	0.324517	0.490713	574.297	96.1148	3162.71	5.32176e-07	0.321565	0.901247	0.871206	-1.88845	823.058	-0.475805	0.822582	0.169436	-0.493428	0.971471	-0.0752372	0.301319	-1.05286	0.321357	0.345878	-0.493428	48.2167	549.06	13012.2	-2.39905e-22	350.971	-1.35974	43.5056	147.327	-9.25111	-0.908631	392.75	16.4328	47.8138
MT469	146835	Tumor	Batch IV	Luminal A	-1.00598	1.92133	343.753	-0.512406	2.465	0.587367	0.159376	0.0705824	1.86272	0.198882	0.324517	0.490713	1191.12	268.354	542.174	5.32176e-07	0.321565	0.901247	0.871206	-1.88845	5604.17	-0.475805	0.822582	0.169436	-0.493428	0.971471	-0.0752372	0.301319	-1.05286	0.321357	0.345878	-0.493428	209.691	455.352	4827.17	-2.39905e-22	-209.107	-1.35974	47.2443	48.3659	225.43	-0.908631	407.599	16.4328	-3.53612
MT518	595605	Tumor	Batch IV	Luminal A	-1.00598	1.92133	343.753	-0.512406	2.465	0.587367	0.159376	0.0705824	1.86272	54.359	0.324517	0.490713	488.364	97.3071	5218.08	5.32513e-07	0.321565	0.901247	0.871206	-1.88845	1685.54	-0.475805	0.822582	0.169436	-0.493428	0.971471	-0.0752372	0.301319	63.5227	0.321357	0.345878	-0.493428	-3.13319	1.32814	6348.04	1.44741e-20	52.5477	-1.35974	95.9722	97.0937	-9.24866	-0.908631	86.8865	76.3959	101.399
MT53	763780	Tumor	Batch II	Luminal A	0.335328	-1.83612	-862.856	0.170802	1.9458	0.587367	0.159376	-0.488082	1.86272	-2.37562	0.324517	2.18818	746.673	83.212	7414.99	-3.81644e-07	0.321565	0.901247	0.871206	2.24477	2251.89	0.158602	-1.6441	0.169436	0.164476	0.971471	1.31575	0.301319	0.350954	0.321357	0.345878	0.164476	12.7444	83.1252	8160.31	7.99684e-23	835.042	-0.333415	41.0135	96.4917	-1.26333	0.302877	253.906	56.9236	20.5748
MT578	898449	Tumor	Batch IV	TNBC	-1.00598	1.92133	343.753	-0.512406	2.465	0.587367	0.159376	0.0705824	1.86272	0.198882	0.324517	0.490713	640.467	78.4426	4773.54	5.32176e-07	0.321565	0.901247	0.871206	-1.88845	2151.78	-0.475805	0.822582	0.169436	-0.493428	0.971471	-0.0752372	0.301319	-1.05286	0.321357	0.345878	-0.493428	-3.13319	822.685	23913	-2.39905e-22	747.513	-1.35974	43.6028	357.569	-9.25111	-0.908631	431.064	59.6751	-3.53612
MT658	512015	Tumor	Batch IV	Luminal A	-1.00598	1.92133	343.753	-0.512406	2.465	0.587367	0.159376	0.0705824	1.86272	0.198882	0.324517	0.490713	1349.25	106.444	7059.17	5.32176e-07	0.321565	0.901247	0.871206	-1.88845	2417.31	-0.475805	0.822582	0.169436	-0.493428	0.971471	-0.0752372	0.301319	-1.05286	0.321357	0.345878	-0.493428	-3.13319	460.927	15945.9	-2.39905e-22	1840.92	-1.35974	43.5056	166.694	-9.25111	-0.908631	958.485	16.4328	57.4972
MT689	278091	Tumor	Batch IV	Luminal A	-1.00598	1.92133	4472.43	-0.512406	2.465	0.587367	0.159376	0.0705824	1.86272	0.198882	0.324517	0.490713	487.962	161.206	2441.89	5.32176e-07	0.321565	0.901247	0.871206	-1.88845	665.704	-0.475805	0.822582	0.169436	-0.493428	0.971471	-0.0752372	0.301319	-1.05286	0.321357	0.345878	-0.493428	-3.13319	1.32814	6615.01	-2.39905e-22	639.802	-1.35974	46.7918	47.9134	111.664	-0.908631	206.698	144.859	-3.53612
MT75	719519	Tumor	Batch II	Luminal B	0.335328	-1.83612	-911.348	0.170802	1.9458	0.587367	0.159376	-0.488082	1.86272	-2.37562	0.324517	2.18818	518.801	83.212	3366.9	-3.82231e-07	0.321565	0.901247	0.871206	2.24477	1289.33	0.158602	-1.6441	0.169436	0.164476	0.971471	1.31575	0.301319	0.350954	0.321357	0.345878	0.164476	12.7444	272.292	7240.69	7.99684e-23	1354.18	-0.333415	21.8144	77.2927	-1.26333	0.302877	735.664	110.609	20.5748
MT750	414845	Tumor	Batch IV	Luminal A	-1.00598	1.92133	343.753	-0.512406	2.465	0.587367	0.159376	0.0705824	1.86272	0.198882	0.324517	0.490713	981.947	41.3416	5636.29	5.32176e-07	0.321565	0.901247	0.871206	-1.88845	1230.26	-0.475805	0.822582	0.169436	-0.493428	0.971471	-0.0752372	0.301319	-1.05286	0.321357	0.345878	-0.493428	-3.13319	1.32814	2879.58	-2.39905e-22	-246.101	-1.35974	43.5056	44.6271	-9.25111	-0.908631	-18.0488	16.4328	-3.53612
MT77	1142600	Tumor	Batch II	Luminal A	0.335328	-1.83612	-911.348	0.170802	1.9458	0.587367	0.159376	-0.488082	1.86272	-2.37562	0.324517	2.18818	433.578	83.212	1891.54	-2.84833e-07	0.321565	0.901247	0.871206	2.24477	1022.89	0.158602	-1.6441	0.169436	0.164476	0.971471	1.31575	0.301319	0.350954	0.321357	0.345878	0.164476	12.7444	69.404	3911.71	7.99684e-23	1231.43	-0.333415	27.4484	82.9267	-1.26333	0.302877	267.911	88.1807	47.9247
MT79	399700	Tumor	Batch IV	Luminal A	-1.00598	1.92133	343.753	-0.512406	98.691	0.587367	0.159376	0.0705824	1.86272	0.198882	0.324517	0.490713	1890.49	41.3416	3729.83	5.32176e-07	0.321565	0.901247	0.871206	-1.88845	2983.42	-0.475805	87.0942	0.169436	-0.493428	0.971471	-0.0752372	0.301319	-1.05286	0.321357	0.345878	-0.493428	-3.13319	85.2238	14912.6	-2.39905e-22	1795.11	-1.35974	43.5056	44.6271	-9.25111	-0.908631	1467.44	16.4328	-3.53612
MT813	358157	Tumor	Batch IV	Luminal A	-1.00598	1.92133	343.753	-0.512406	2.465	0.587367	0.159376	0.0705824	1.86272	0.198882	0.324517	0.490713	748.375	41.3416	3844.87	5.32176e-07	0.321565	0.901247	0.871206	-1.88845	1860.77	-0.475805	0.822582	0.169436	-0.493428	0.971471	-0.0752372	0.301319	-1.05286	0.321357	0.345878	-0.493428	-3.13319	96.7633	12162.4	-2.39905e-22	572.894	-1.35974	43.5056	44.6271	-9.25111	-0.908631	1116.23	16.4328	-3.53612
MT895	482470	Tumor	Batch IV	Luminal A	-1.00598	1.92133	343.753	-0.512406	2.465	0.587367	0.159376	0.0705824	1.86272	0.198882	0.324517	0.490713	672.912	110.431	2595.06	5.32176e-07	0.321565	0.901247	0.871206	-1.88845	1469.27	-0.475805	0.822582	0.169436	-0.493428	0.971471	-0.0752372	0.301319	-1.05286	0.321357	0.345878	-0.493428	-3.13319	208.595	6048.47	-2.39905e-22	1806.23	-1.35974	44.0263	45.1479	63.5824	-0.908631	500.118	16.4328	126.006
MT979	322166	Tumor	Batch IV	Luminal B HER2+	-1.00598	1.92133	343.753	-0.512406	2.465	0.587367	0.159376	0.0705824	1.86272	0.198882	0.324517	0.490713	186.347	41.3416	691.937	5.32176e-07	0.321565	0.901247	0.871206	-1.88845	986.142	-0.475805	0.822582	0.169436	-0.493428	0.971471	-0.0752372	0.301319	-1.05286	0.321357	0.345878	-0.493428	93.8665	107.996	7783.32	-2.39905e-22	2335.94	-1.35974	43.5056	44.6271	-9.25111	-0.908631	361.345	469.695	481.462
MT990	259240	Tumor	Batch IV	Luminal A	-1.00598	1.92133	343.753	-0.512406	2.465	0.587367	0.159376	0.0705824	1.86272	0.198882	0.324517	0.490713	1147.88	41.3416	2069.18	5.32176e-07	0.321565	0.901247	0.871206	-1.88845	1144.37	-0.475805	0.822582	0.169436	-0.493428	0.971471	-0.0752372	0.301319	-1.05286	0.321357	0.345878	-0.493428	-3.13319	258.49	7867.39	-2.39905e-22	1993.79	-1.35974	43.5056	44.6271	-9.25111	-0.908631	584.674	16.4328	117.009
[truncated: 620 more columns]

## Sheet: F.53 piRNAs_RPKM counts_CO
S3 Table. Batch corrected normalized counts of filtered piRNAs profiled from tumor breast tissues
Sample ID	Number of Alignments	Tissue	Batch	Subtype	hsa_piR_020813	hsa_piR_001101	hsa_piR_019914	hsa_piR_004987	hsa_piR_000291	hsa_piR_019825	hsa_piR_019354	hsa_piR_001205	hsa_piR_009051	hsa_piR_001042	hsa_piR_020365	hsa_piR_020485	hsa_piR_017936	hsa_piR_017184	hsa_piR_020541	hsa_piR_019675	hsa_piR_017061	hsa_piR_000753	hsa_piR_006426	hsa_piR_001346	hsa_piR_018780	hsa_piR_001184	hsa_piR_019912	hsa_piR_005019	hsa_piR_020496	hsa_piR_000765	hsa_piR_020548	hsa_piR_012753	hsa_piR_000441	hsa_piR_019676	hsa_piR_012681	hsa_piR_017033	hsa_piR_008114	hsa_piR_020814	hsa_piR_000552	hsa_piR_020326	hsa_piR_004153	hsa_piR_019324	hsa_piR_004152	hsa_piR_020829	hsa_piR_016735	hsa_piR_015249	hsa_piR_000794	hsa_piR_020500	hsa_piR_017716
BM01-13	341385	Tumor	Batch IV	Luminal A	1655.32	917.492	4283.09	1210.64	14994.8	33988.7	1602.08	4259.65	24559.9	1807.45	9755.4	17121.2	3556.95	10753.7	9441.55	11877.7	614.292	9564.21	3594.42	756.195	4965.95	4939.61	20712.6	4974.61	6128.28	9942.47	6540.46	2521.39	1528.41	2355.54	7503.04	-273.23	-9385.73	2218.52	2828.19	33769.4	-614.172	987.775	2124.67	123690	164523	8875.18	11712.3	4381.99	81.2172
BM01-15	550011	Tumor	Batch II	Luminal A	6533.83	2550.25	5637.02	881.893	15750.2	50954.5	5978.28	395.977	14268.8	8323.79	15152.2	8723.42	1668.51	3184.23	1636.71	5721.98	3005.43	8839.6	3300.94	2341.13	23198.5	5268.11	22525.5	2339.48	2759.44	16844.3	7170.78	9899.02	2652.27	2913.4	4751.11	4983.72	40607.5	2400.13	5138.78	47768.9	6382.99	729.915	2403.26	39220.2	209895	3367.17	16457.2	2254.61	1936.18
BM01-27	1019169	Tumor	Batch III	TNBC	2423.91	938.602	2810.98	832.414	13525.4	43747.8	2078.13	2599.36	13089.2	1958.62	24236.6	7771.94	1034.77	2798.32	2743.5	5420.35	1095.65	4667.25	1213.24	753.792	4063.81	5656.79	18636.2	3154.57	7341.26	14809.7	5409.46	2683.32	1103.59	1034.52	3192.37	3211.87	97590.1	3889.05	7202.57	39116.1	6243.21	727.056	1231.06	69211.4	220134	10472.6	7849.38	3873.64	1635.15
BM01-29	482609	Tumor	Batch IV	Luminal A	4735.08	1838.79	2677.24	-266.606	20203.6	51089.5	3105.39	1801.6	13765.4	3434.28	5756.17	9089.87	1990.59	4055.87	1835.48	5687.97	1777.72	6815.4	3085.03	3082.19	13060.7	2715.1	20928.1	2418.04	3773.19	16666.6	8571.11	3447.62	2028.8	1459.18	4426.71	6788.91	161892	2428.6	3142.28	46643.9	-1479.99	494.633	2146.73	28848.3	124631	4552.97	5485.76	1966.34	-582.401
BM01-34	250446	Tumor	Batch IV	Luminal A	2718.95	1763.16	6598.59	677.455	29425.4	75484.2	1089.74	1504.78	17537.2	4308.97	26152	20353.2	2668.38	10408.2	3489.87	10446.8	680.237	14361.9	6837.37	1278.7	4964.13	6920.76	19979.2	5495.87	6738.59	21682.2	12073.2	3053.21	3693.53	3513.67	7672.7	9396.33	72370.3	3831.39	3102.83	66978.6	4615.64	1949.02	2492.85	62027.2	308725	9067.04	14503.3	4114.49	3480.72
BM01-5	860026	Tumor	Batch II	Luminal A	2340.8	1476.56	8181.21	1687.97	41164	113625	2298.05	1764.85	13717	2632.54	28195.4	18487.8	2655.08	5914.4	8097.71	6233.1	1304.87	11465.2	5767.67	1051.5	7492.05	5494.77	20358.4	6683.96	6788.18	40000.1	9516.64	2532.91	1939.29	1303.24	4568.83	3651.81	69180	2048.64	2267.33	109791	8943.65	1177.28	3622.91	66096.5	193176	8154.75	19677.1	4311.22	2612.68
C1010	814596	Tumor	Batch IV	TNBC	4864.09	2090.39	6136.31	1428.63	15498.2	40612.4	2175.21	1235.45	9944.59	3814.55	24942.7	11212.1	2211.84	5611.87	2862.19	5549.45	1052.98	7699.62	4440.49	1689.57	10649	3582.48	26944.9	3683.61	3767.45	12822.6	8910.56	4172.99	1520.02	985.992	5652.14	8719.44	58942.1	2370.44	4097.88	39861.4	4778.97	907.784	2952.1	43243.6	433437	5968.82	15816.3	3373.54	1813.02
C108	537362	Tumor	Batch II	Luminal A	1907.2	1211.09	12120	2333.67	88121.5	217122	759.965	878.599	9944.57	1997.37	29248.4	12999.4	1225.67	2809.17	3608.73	5278.93	1028.87	7879.46	2843.51	273.678	1678.75	1349.33	13345.8	12251.5	3944.48	77313	5652.88	949.794	1410.18	1236.02	3141.71	2938.85	29061	1176.9	1594.93	217063	18294	1102.52	2317.73	124090	570782	8050.01	25773.4	4900.98	5089.52
C131	1784783	Tumor	Batch III	TNBC	5503.98	1677.92	13774.8	1233.92	77850.6	197712	3067.95	2032.93	10881.3	3744.64	28367.2	16000.9	1982.77	4161.19	2885.22	5969.44	1353.25	8141.15	2555.34	1709.73	5375.06	3207.18	21903.2	13789.7	6862.9	65199.6	6976.9	2790.55	1682.08	1797.16	3752	3878.12	76593.2	988.184	2944.18	191276	8555.2	938.745	2689.19	70962.1	312681	6255.64	33012.8	10890.4	2768.44
C135	842422	Tumor	Batch III	Luminal A	2811.4	1050.13	19102.4	2135.46	54659.5	137836	1836.69	1464.02	9468.39	1332.2	16335.4	3811.98	2025.67	5693.48	2825.66	2716.53	775.74	9069.45	7306.11	881.568	3374.32	2475.27	16291.9	22981.5	1518.89	48386.3	11142.8	2796.02	2099.25	2290.65	4291.66	3762.88	29232.3	1044.56	2371.65	136145	8888.43	1622.18	1473.63	56066.9	313031	4046.95	44915.5	1390.91	2889.73
C139	574605	Tumor	Batch III	Luminal A	3738.54	1882.91	7827.85	1430.29	27987.3	64483.6	3043.83	2392.96	10338.3	2375.37	22212.5	24501.4	2581.16	11688.6	2567.93	5248.28	1994.21	16217.9	8807.06	2185.16	4923.1	3365.33	28218.5	-1862.97	5683.57	23135.1	10419.1	3200.34	1219.87	1013.7	3505.25	3529.81	75437.5	3056.17	3398.43	65659.1	9055.92	2440.56	4174.24	108052	203347	8303.68	21025	5490.51	1972.66
C140	453939	Tumor	Batch III	Luminal A	1521.64	1442.32	19251	2970.21	66049.8	173395	2337.19	1981.97	18767	42.4494	34191.3	21605.5	3849.88	3182.89	6158.71	13006.5	351.643	15883.6	8689.15	752.484	168.672	4896.74	44305.8	19336.4	9017.33	57912.9	11996	2945.3	1606.52	960.398	4220.06	2105.97	19682.4	4368.98	2707.64	172224	13315.1	1948.8	3465.9	135343	210337	9718.62	40492.7	3003.24	3385.38
C152	484214	Tumor	Batch III	Luminal A	3091.16	3010.83	8052.14	980.436	29959.9	74664	1791.71	1667.83	14347.5	1198.93	15984.5	4736.64	2707.52	4303.89	1795.08	8359.41	1823.09	10003.6	1664.33	2423.62	8419.58	1734.66	31743.5	8247.6	2518.54	24704.4	10224.8	3120.02	2114.46	2541.46	4167.79	2872.37	101967	1993.87	1547.08	75136.3	7773.2	2144.16	2523.19	83592.8	211618	6932.91	18492.9	400.081	2399.33
C165	709188	Tumor	Batch III	Luminal A	4947.09	2972.25	12446	824.243	45155.2	122762	2730.69	1376.33	9063.6	4313.94	25611.7	5925.55	4989.65	9978.85	1848.31	17333.3	2304.28	24745.8	6358.19	4666.7	1528.7	5335.29	16216.5	-2947.7	3249.3	42757.6	15575.1	3230.16	2445.54	5477.89	6280.71	7167.63	61697.1	2320.62	7366.45	117512	8508.19	3521.2	2185.27	72394.5	370522	5981.57	27085.9	2519.24	2811.5
C166	714849	Tumor	Batch II	Luminal A	6372.1	2545.81	8723.27	1360.33	28506.7	82207	5802.2	4203.77	13697.4	3555.38	25958.3	11608.3	3819.06	12892.5	2325.79	10898.8	2428.96	13763.8	6466.19	2621.4	6512.07	4439.63	23532.3	4048.23	5119.58	26104.5	11822.4	2761.35	1813.33	1840.03	5185.83	4075.07	51091.5	3991.93	5344.71	77628.4	7839.75	1781.47	3130.18	107341	174219	6725.53	19179.3	3933.57	2663.02
C18	792755	Tumor	Batch III	Luminal A	2134.06	1018.56	21779.4	3169.81	78358	207032	1468.8	1591.76	16868	1453.77	30200.8	24042.3	4128.47	4464.85	10883	13153.3	499.893	38131.8	16757	2319.64	1255.1	5433.78	15055.6	19307.1	2145.22	69769.8	16978.9	2898.88	697.475	1359.93	4289.39	2959.4	16964.9	3196.63	2356.33	198021	12926.6	2675.62	3985.47	121769	179248	11964.7	50531.2	6680.63	3859.49
C197	1257834	Tumor	Batch IV	Luminal B HER2+	1429.14	1044.42	11046.3	3465.95	45109.5	120257	3472.05	1748.77	28308.1	1904.94	74516.7	28049.3	3423.41	8696.74	12926.7	15593.2	51.9028	19454.5	8725.54	1432.75	4716.02	5276.93	27204	6383.5	6978.69	41862.7	10295.8	2432.76	929.394	1392.93	3642.41	610.626	-5805.54	3590	2124.11	117069	15445.2	1169.9	4565.97	186210	249402	22183.9	28382	8373.81	5943.11
C201	1541780	Tumor	Batch III	TNBC	2902.38	2060.63	8836.86	960.655	75377.1	194648	2035.33	2061	19788.4	5076.98	25192.4	12596.4	2279.06	5925.61	4232.1	9224.87	2901.67	9823.28	4257.51	2247.14	7750.67	6841.23	18178.3	1038.5	5323.64	66173.9	7401.99	3899.31	2834.38	1388.63	4347.37	3205.27	44548.1	1520.32	1475.27	189978	9776.87	1126.76	2967.12	46801.2	164187	5431.28	18296.9	6272.27	3204.38
C203	616605	Tumor	Batch IV	Luminal A	996.574	1098.9	5301.75	-135.757	92419.9	213591	849.708	658.599	7514.45	644.554	-2536.84	5283	782.76	2916.94	1565.28	424.246	21.0651	3294.7	1428.4	503.904	3328.05	1335.83	12898.8	1832.56	1743.22	75890.3	6543.11	2117.17	-338.282	253.207	-1755.03	-724.1	76471.5	497.362	1266.59	219634	2465.23	753.378	1547.33	42744.3	220140	2688.86	10044.6	1299.14	167.618
C204	508917	Tumor	Batch III	Luminal A	1575.35	98.4998	23652.6	1625.94	180266	445095	644.974	1098.28	7303.36	-100.34	19681.2	5387.36	782.68	12523.2	3090.67	2449.55	452.142	2055.3	3463.53	415.805	-945.432	1872.96	17322.6	8322.83	3391.42	155217	6710.43	2306.43	89.363	307.452	2583.8	2199.34	28877.7	1500.13	-785.942	429035	19482.8	1140.35	2028.11	54741	162814	4557.73	56309	4127.62	7056.25
C22	496338	Tumor	Batch II	Luminal A	4132.67	2234.41	14298.3	1842.52	30957.9	77824.6	2714.39	2301.72	21131.2	1794.88	22053.3	9403.62	3119.11	4677.85	11969.5	6776.84	1512.86	19603.2	5786.53	2571.64	6133.42	4378.64	31173.1	18355.8	4618.66	26746.8	10919.2	2040.58	2633.67	3595.09	3702.28	3868.31	43888.2	4672.94	4140.3	74850.1	16942.2	2346.81	5070.14	140941	442888	18714.2	31571.3	3145.31	5396.65
C225	1260473	Tumor	Batch IV	Luminal A	2163.94	1325.09	10136.8	1025.64	32629.6	85443.4	3069.1	2316.39	14543.9	1848.17	20830.3	16942.4	3005.51	5708.23	3686.39	11479	124.199	15926.4	9269.56	552.107	4848.35	3352.99	31787.3	6626.79	6014.46	28826.8	10139.1	2673.99	1033.94	1158.68	259.99	1787.56	34018.3	1747.52	2629.9	84398.2	6175.23	1729.97	2788.94	89588.5	226278	8196.98	25027.9	5333.71	2266.43
C229	1732907	Tumor	Batch I	TNBC	2481.04	1698.72	8423.09	2272.15	50536.4	133222	2231.05	2757.18	23294.9	2826.12	23499.5	12598.5	2920.82	17516.5	3657.66	9717.17	1463.44	14883.4	8154.05	1563.32	10997.4	4895.89	14837.6	6474.75	4535.9	47169.6	10409.2	14425	2496.98	2384.69	12528.1	4755.5	16497.8	4251.8	4097.39	125311	10000.5	2079.73	3888.67	81977.5	242099	8810.47	21550.9	2866.78	3097.33
C23	922050	Tumor	Batch III	Luminal A	4031.92	1643.28	17452	2713.34	41921.1	106160	3260.13	3002.99	10049.4	3311.9	23967.7	2883.45	2209.33	8188.06	3061.64	5741.82	2043.06	7365.41	5210.34	2538.24	8457.69	4261.09	18047.1	3474.13	5804.55	35619.6	9977.97	3722.22	3181.94	2653.92	4376.69	3898.86	38966	1954.25	3337.12	99087	10110.4	1425.15	4016.06	88338.8	217913	10106	38877.1	1562.91	3549.41
C234	778158	Tumor	Batch III	Luminal A	3198.41	1324.36	20304	1448.34	78945.1	201886	2337.26	2263.14	9096.81	3389.83	23409.8	9643.91	1177.86	5169.67	3821.81	2772.24	1711.32	3971.41	793.299	720.849	6417.15	1814.02	23715.2	9751.4	3087.92	65615	4140.43	2867.66	1252.08	1475.66	3175.59	3036.16	29653.7	1621.1	3166.73	194663	10498.6	450.589	1962.07	67335	220034	3251.2	46592.3	3399.25	3178.19
C249	769457	Tumor	Batch II	Luminal A	2942.84	1400.9	6890.49	1544.62	16165.9	40180.4	414.534	1119.43	11943.3	2160.69	26101.1	10915.9	1380.93	4412.36	4607.05	3812.41	1195.9	5750.14	3879.69	2046.9	8186.22	4572.82	19203.2	2831.76	3359.37	14922.9	6646.61	1628	1837.92	1808.58	2960.35	3036.27	54944.6	1435.27	2951.43	45598	7214.75	1166.3	2055.14	32416.8	249478	9328.57	16531.5	3563.26	2054.55
C250	511146	Tumor	Batch III	Luminal A	5742.98	2191.57	5040.91	1050.49	19645.1	53725.4	2447.9	1888.51	8796.7	3546.44	21428.9	7021.66	2441.62	2680.99	2012.18	1375.47	3079.7	6554.05	1777.19	3045.63	8830.39	1112.26	24600.6	-1375.98	3300.79	17595.8	9965.23	3659.21	1166.09	3649.2	2852.17	4085.95	147132	1735.57	6197.18	48058.6	6991.6	1260.49	1862.46	47312.7	288084	6781.81	12958.9	1592.08	2294.03
C257	1103360	Tumor	Batch III	Luminal A	3915.8	1435.96	6540.79	879.32	21920	52486.8	1707.72	790.782	5638.64	1802.18	13547	4850.88	244.481	2712.05	-700.97	-278.636	2439.25	293.403	180.385	1394.88	16198.3	-208.07	18240.7	-1552.53	915.442	18026.1	525.389	3044.03	1604.72	1656.74	2776.3	3115.06	72563.6	233.717	2574.42	53415.5	5564.59	330.589	956.89	63490.8	225415	2292.84	16941.9	894.6	1862.56
C258	1366470	Tumor	Batch I	TNBC	4245.67	1420.67	7136.97	1485.23	31606.1	79008.5	3181.85	879.411	38328.1	2454.85	19462.1	9442.94	1652.42	4242.55	2772.47	5084.78	2303.76	8064.41	2890	2095.59	6438.28	2075.05	16467.5	9865.45	4707.75	28261	7094.43	-204.482	1705.81	2022.7	1997.09	3528.51	46676.4	1489.99	3413.03	78886.4	8914.47	812.038	2098.84	88853.1	320035	7079.31	15769	3271.59	3299.61
C268	1510039	Tumor	Batch I	TNBC	4391.49	1800.46	2681.65	1395.45	15530.4	44948.3	2950.51	1892.56	-1676.34	2456.3	21512.6	12273.9	2099.25	4375.31	3139.96	5263.29	2381.45	7193.18	2323.89	2306.17	6543.62	2329.97	21075.8	2984.36	5324.09	15913.8	6947.26	-450.491	1663.86	1849.79	1646.46	3184.85	93348.6	2246.04	3414.67	43217.2	7406.78	698.573	1706.36	84083.3	220317	7771.93	7432.51	3360.31	2159.91
C280	1112356	Tumor	Batch IV	Luminal B HER2+	2022.38	1179.42	14059.7	4844.78	17518.8	45673.6	2757.51	3006.88	9801.95	1817.92	60903.9	19703.8	3465.35	11012.9	7275.82	10079.6	-14.7828	15175.1	8612.42	922.028	4014.75	4007.26	24000.8	16554.5	7681.24	15267.9	9524.91	2681.87	1079.15	970.777	643.974	469.64	-5024.59	3294.02	3158.33	43776.7	10557.4	1731.37	2977.84	78196.6	278916	13516.7	31280.8	5546.21	2772.38
C287	1502573	Tumor	Batch I	TNBC	2523.17	1853.53	6653.67	1356.76	23608	62849.9	1967.16	1944.65	8587.77	2841.44	19122.8	10147	2106.32	5587.14	4093.63	7488.83	1851.1	11523	7524.37	1694.49	8039.5	2678.86	49119.8	2585.58	4145.45	21899.7	9489.37	948.713	1896.53	1705.46	2640.31	3389.22	67314.6	2191.15	3283.11	61334.4	9544.29	1924.3	3043.99	83182.3	233812	6469.36	15081.5	3832.05	2830.21
C288	1361596	Tumor	Batch I	TNBC	3547.68	1292.14	14559.1	1393.84	94232.3	235693	2571.99	1984.99	9213.08	2729.91	30817.3	12779.4	1846.32	2973.66	3821.05	5068.75	1347.02	8118.95	2596.42	1999.26	5457.17	3394.4	8911.04	4805.33	4743.93	79253.5	6879.78	1446.96	1632.27	1624.85	3776.18	3092.48	45243.7	1905.81	2817.7	233356	8931.5	837.589	2443.95	77088.8	247393	5571.98	32916	4015.93	2833.3
C304	1122444	Tumor	Batch I	TNBC	3784.34	1579.77	14905.9	828.347	83355.2	205289	1041.49	1981.13	4644.47	2329.72	20352.1	9230.54	1831.56	3327.82	2740.67	5290.5	1237.87	7397.89	2675.29	1875.08	6050.83	2468.95	15367.9	3892.8	3309.9	67859.1	6364.84	351.158	1608.17	2032.98	2135.36	3453.23	68373	1765.43	2877.83	200538	8389.53	1183.6	1718.26	61985.8	220748	6427.09	35900.2	2592.5	2520.6
C306	713804	Tumor	Batch II	Luminal B	3205.7	1798.81	14508.2	3666.5	90144.8	237666	2793.84	1933.89	18136.4	2485.97	30796.5	8638.17	1541.65	7408.57	3353.02	9260.74	2606.89	12143.4	4474.13	1127.37	7222.05	2900.26	40839.2	7553.66	7415.5	77756.3	5703.38	2817.99	1766.37	2520.28	6204.62	3844.24	22290.3	1896.33	2650.13	227929	13583.6	1060.71	3188.71	211472	225285	10239.2	34568.7	2493.14	3976.62
C336	725691	Tumor	Batch II	Luminal A	2834.45	1082.77	7531.24	1523.98	26826.3	68684.5	1787.76	2370.29	12526.1	2267.81	35636.7	16947.7	3659.7	5308.05	3562.41	9830.09	1668.16	18305.9	6373.62	1112.33	3659.04	3375.47	21541.6	3475.52	6143.26	25114.2	10136.8	2839.21	1989.71	1237.89	4001.46	3864.17	44944.8	3329.62	2859.32	70160.9	7707.87	2246.84	2870.76	94901.2	279140	7829.57	18645.3	5052.5	2676.46
C340	1155195	Tumor	Batch III	Luminal A	3835.63	4745.24	10768.3	2008.85	74438.9	183502	2295.41	3273.55	9738.84	1865.9	27560	9798.94	3813.18	9117.11	1375.57	8634.58	2958.5	19302.1	10286	4413.35	10264.9	1634.03	26611.1	4398.54	2871.4	66496.1	13832	3859.63	3360.07	4720.36	5409.13	2709.54	21641.3	6229.39	7452.96	180945	10177.7	1868.11	2313.92	95906.8	385334	7212.6	25754.8	4421.13	3388.65
C342	656324	Tumor	Batch III	Luminal A	3044	920.367	5566.85	1192.41	21608.7	58865.8	3187.88	3339.74	14267.7	1310.87	23827.4	14185.6	2704.07	5064.97	2855.49	6388.14	1859.21	13343	8717.1	1405.72	5541.29	3120.87	20400.5	-34.5905	2031.39	21429.2	11973.8	2807.58	1213.34	1379.59	3085.64	2827.36	61472.2	1650.2	4559.55	56938.4	8108.12	1416.95	2653.75	69366.4	241941	5832.04	18513.6	2685.78	1678.64
C363	1697635	Tumor	Batch III	TNBC	2889.9	2068.51	4821.15	1681.69	23911.4	63839.2	2456.95	2852.41	21861.5	3118.96	35860.5	13204.4	3486.69	5998.41	8357.74	14072	1175.96	16279.2	9618.21	1424.45	5350.81	5322.9	18616.3	3481.66	11581.6	22063.5	11712.2	3990.25	2363.89	1871.42	5596.53	3507.58	21735.7	8487.49	3750.51	62743.1	10210.1	1380.02	4283.61	89644.4	387996	14188.5	10793.4	3128.73	3517.04
C389	595167	Tumor	Batch III	Luminal A	3560.28	776.894	17768.2	1161.13	56707.9	150583	1386.51	1367.05	7680.06	1409.01	21393	2151.17	1836.39	1698.7	2193.68	1705.12	1720.31	4401.52	2216.95	1361.47	3951.78	1486.1	18775.2	8361.64	3162.72	51248	9714.5	2768.66	1391.5	1290.41	2708.51	2551.53	125797	987.55	3102.33	143509	6311.92	1317.67	1524.31	40447.2	271233	3193.07	43010.5	751.279	2460.35
C440	603298	Tumor	Batch III	Luminal A	2851.97	1113.48	10164.5	1892.9	35374.9	87702.2	3662.42	2178.14	17608	1262.27	29581.6	23741.6	2535.34	5683.75	4487.19	9330.55	1388.28	16256.2	7741.95	2316.75	3393.27	6692.23	43503.1	-634.427	7783.64	30848.5	10545.8	3267.35	1022.79	946.948	3502.47	3692.95	60187.2	2002.29	1143.28	85092.5	10488.6	2205.46	5181.87	122853	143004	12926.4	22220.3	3297.33	3395.04
C451	1009442	Tumor	Batch III	TNBC	1586.78	1094.98	8338.21	2183.42	51329.3	136161	1907.99	1602.28	15556.7	2782.34	35350.6	26068.1	1200.8	2484.02	11216	9610.56	1135.76	8023.66	1748.47	759.66	6920.65	3240.69	26445.1	17240.4	5057.94	44811	5270.11	2652.49	1802.44	632.812	3748.06	2901.5	32519.2	1424.61	813.753	130550	14311.2	832.38	5143.26	106355	241317	12775	21707.7	11550.7	4363.33
C49	609487	Tumor	Batch II	Luminal A	1592.28	1612.63	21148.2	1206.59	185848	449844	1886.54	2272.26	12101.4	1642.44	18529.5	11238	1990.37	4685.49	3744.71	4123.92	1889.84	8917.51	4685.93	2416	7927.83	4471.31	19682.6	4000.79	3131.85	161689	9036.12	3717.93	1915.2	2173.79	3827.47	3842.54	36688	2218.54	3387.08	433366	13020.6	1366.45	2416.85	78139.1	336272	7172.11	46993.2	4439.9	5085.99
C494	544838	Tumor	Batch III	Luminal A	2708.27	1297.69	7602.84	1927.55	33280.7	83153	4623.91	2922.22	15685	984.356	28959.9	18366.2	3590.58	9448.59	8782.95	11495.5	1062.82	14504.9	6760.07	1537.15	3485	2161.13	26529.3	-399.151	6004.93	29976.4	9612.88	2916.85	2011.15	1445.62	4017.13	2986.77	29716.6	2394.9	1513.72	82945	9492.7	1640.48	3846.09	139358	168424	11043.1	21522.2	5583.16	2413.78
C521	1148483	Tumor	Batch IV	Luminal A	2528.19	3498.35	3342.26	592.377	18688.6	45867.3	3154.57	2329.61	10523.3	2894.23	15205.1	16164	6364.98	7473	5500.62	26191.5	1343.75	78799.6	42602.5	2450.92	5700.2	4573.21	26913.3	2344.83	4747.51	14292.1	23601.7	2563.77	1841.83	1767.79	205.053	-1173.85	-15043.1	4790.7	5456.84	41857.8	-991.225	13438	2483.75	41615.3	644175	12082.9	6147.42	4314.65	-23.8441
C533	1223816	Tumor	Batch IV	Luminal B HER2+	3029.56	2451.53	10184.5	1214.15	29320.1	81161	2549.67	2881.3	8844.43	7403.95	10471.1	8274.38	4115.44	15032.7	3393.35	10850.9	1815.9	5989.41	5980.39	1614.8	11522.8	4296.93	21913.8	20196.5	2946.22	27231.2	8334.26	5205.2	1473.17	2051.21	24359.1	29356.3	-17783.1	7882	4631.5	76792	21843.1	3317.79	2713.5	13873	243803	5585.46	23364.5	2629.29	6854.41
C537	1761999	Tumor	Batch IV	Luminal A	1961.04	1550.41	5334.32	724.591	21098.9	53959.1	3946.16	3078.21	17387.3	1393.07	28970.3	21019.5	3707.45	8360.57	4982.87	15032.4	1186.4	31007.9	12947.4	170.969	5345.81	3427	33056.1	4377.63	7769.83	17979.7	11801	3698	1671.7	2120.48	4929.15	1072.35	-3855.78	8138.74	4222.82	53053.8	7766.68	1663.38	4450.44	198637	332357	12000.1	9612.57	5978.74	3360.63
C56	906116	Tumor	Batch III	Luminal A	3878.58	1643.37	8056.9	1053.74	58968.2	147852	2087.13	1192.49	18086.8	1957.95	26529.1	8460.36	2183.39	8591.43	4223.3	8269.49	1697.07	11686.9	5410.53	1590.89	5928.11	3997.59	18243.3	-836.694	3926.21	51987.5	7272.04	2565.26	2447.88	2137.84	3957.51	3873.6	19953.9	1723.05	3228.59	151357	10648.9	1205.48	4621.51	134564	271480	8045.63	17327.9	2117.26	3818.38
C586	1188179	Tumor	Batch III	TNBC	5502.11	1711.2	10083.6	2955.23	55132.9	140746	2165.97	2815.97	31580.9	5537.84	24823.2	26038.4	1841.46	7204.75	-387.139	12054.5	1933.57	11808.3	7153.58	754.228	14453.4	7645.7	12840.2	7934.38	3874.23	47647.9	7187.2	2932.03	2468.77	2678.06	7730.08	3564.02	24260.4	1832.03	1668.25	142691	8846.32	1021.88	3115.84	72910.1	163146	4143.17	23969.1	9699.44	2681.28
C60	1098323	Tumor	Batch IV	Luminal A	7557.72	3961.42	11537.2	864.672	89476.5	228461	4992.83	2555.13	7266.65	2902.73	9190.37	7808.85	2494.13	6637.1	2665.08	10379.6	2557.78	11806.1	7385.67	4086.96	10598.7	2381.7	23352.3	5407.41	2999.87	76467.2	12556.4	3683.15	1864.34	1341.75	2470.66	5039.44	45546.8	2826.02	5506.01	225321	11181.5	3195.71	2126.23	27032.1	220461	4278.92	26457.3	2332.32	3658.1
C702	1184199	Tumor	Batch III	Luminal A	5266.6	1779.29	8986.28	1194.82	50846.2	129964	614.376	1294.69	8960.36	1760.72	14964.4	-3203.68	3352.14	25208.1	-1029.1	525.806	1490.96	3802.76	3118.53	2241.35	8930.5	-619.482	5210.87	11414.8	376.891	44534	2889.23	3195.24	1517.88	1789.44	3031.23	3684.72	33696	3106.84	3278	131583	8608.59	1162.37	792.697	33184.5	265648	1146.89	18879.6	-630.48	2634.46
C704	285737	Tumor	Batch III	Luminal A	2416.37	646.63	4812.67	1382.15	16513.8	46632.5	1714.66	1366.79	22856.5	2453.72	19583.2	15944.3	1758.06	7197.66	6769.28	3858.91	2004.34	3970.25	1451.51	1230.9	5900.37	2190.1	33875.6	7339.13	8411.19	16216.6	3503.81	2332.37	1289.75	1529.41	3572.49	4301.11	21363.4	724.758	2051.46	43489.3	8060.74	987.701	2320.58	125458	234622	14692.4	11574.3	3182.94	2319.95
C75	1416619	Tumor	Batch I	TNBC	2668.49	1495.61	17358	1611.2	37593	99867.5	1492.55	1612.64	9453.97	2680.22	29229.5	14007.4	2140.78	4332.74	2982.95	6143.63	1129.54	9103.74	5699.08	1097.14	7166.15	4095.62	28813.5	6256.34	3415.52	34265.3	7084.82	5693.34	1925.1	1427.72	3078.62	3412.16	19903.3	2169.18	2401.58	96487.9	10069.7	1362.93	3042.62	112235	221854	6846.65	41003.4	4298.67	3293.55
C81	882129	Tumor	Batch III	Luminal A	1635.8	408.891	12182.6	3242.25	48706.7	130368	1839.63	1683.98	12771.5	1932.61	27278.9	12671.7	2352.94	4325.96	2404.64	9075.79	711.928	12085.8	8251.83	1278.4	2671.35	3155.09	20234.6	9469.86	3608.03	45634.2	10145.1	2538.97	1316.8	524.42	4942.25	3267.46	26865.4	2919.5	1419.21	132314	9563.45	1501.15	3914.55	106832	245866	6822.01	27417.8	2845.16	3253.09
CT74	278408	Tumor	Batch IV	TNBC	5909.78	664.68	16023.6	174.62	62674.9	156132	1580.63	955.538	19385.5	4000.94	18402.9	12646.5	967.389	4845.42	2260.62	4326.68	405.075	3711.02	1406.5	2406.04	7313.66	2362.71	17484.7	4766.67	3782.59	54963.4	5241.83	2990.84	3058.02	1722.25	1969.29	3575.57	55984.8	1634.44	4982.83	152009	8264.18	686.311	2492.18	56674.4	196069	4765.69	39889.3	3239.96	3259.12
GT07	1222576	Tumor	Batch III	Luminal A	3362.6	1646.08	16521	1735.11	107859	267469	877.12	1409.12	6960.93	1092.73	19020.5	4374.65	-206.592	3781.28	-419.43	924.77	3007.93	-1809.93	67.8569	3472.97	16171.6	-788.06	20939.7	-161.221	1161.01	90833.8	-205.358	4602.61	3315.43	2143.2	4021.93	3659.73	40668.2	3144.24	6189.08	258939	12819.3	141.645	2326.78	101398	300711	3153.59	34675.8	256.455	3698.91
GT141	444669	Tumor	Batch IV	TNBC	5097.86	1774.63	8303.72	1598.32	32180.9	78519.4	2983.8	1209.33	11168.1	3123.35	14444.2	10573.1	1968.06	5010.57	3214.5	4624.64	2080.04	8041.28	4007.59	1419.55	6121.35	3249.15	14866.5	6974.36	3022.62	27826.8	9623.34	3392.13	1468.41	1406.93	3268.36	3726.75	103637	1876.55	3240.52	75250.5	7855.57	1137.72	2062.14	9553.67	366156	4165.09	22219.4	3876.41	1295.53
GT226	570663	Tumor	Batch IV	Luminal B HER2+	3457.42	1456.48	7731.93	1110.28	35511.2	86481.3	2227.8	1273.21	13406.6	2035.89	12329.5	9544.28	1275.76	5534.17	1620.52	6020.22	481.913	6778.13	3421.98	2019.76	6203.71	4625.83	19247.3	2354.58	3835.5	30594.9	4468.95	3550.49	834.924	2007.99	3136.37	2125.23	40142.1	1645.62	3612.87	82659	1812.59	550.765	1919.47	85397.9	345958	5777.01	15952.8	2747.4	244.091
GT74	736228	Tumor	Batch II	Luminal A	2117.18	1991.07	13758.3	763.217	51328.9	131335	1338.73	2416.35	22082.1	1923.93	14258.5	9606.69	1142.09	7114.7	1473.42	5594.05	2585.34	4004.71	4124.48	2645.04	18596.5	797.983	20747.8	3065.61	1887.81	42567.2	4663.4	5214.25	2817.14	1924.3	4116.81	3297.85	38903.2	3112.38	4958.54	125555	7115.31	1034.56	3299.21	60915.5	94333.4	2531.76	30654.7	2660.03	1770.25
GT91	747892	Tumor	Batch IV	TNBC	1177.41	578.523	22429.4	4609.59	20708.8	49709.1	1555.41	1133.32	23629.1	1609.84	64717.3	19265.8	1391.71	9872.58	2061.95	7059.78	144.518	5968.56	4737.9	-1.50453	3744.23	2106.84	18395.2	6663.63	6051.23	17734.3	6684.63	1776.74	-294.271	728.484	29.9965	-2211.64	37515.8	1426.31	1970.55	42366.4	10853.7	880.813	3322.04	75959.5	194760	10745.2	51334.2	10605.4	2730.46
GT93	567925	Tumor	Batch IV	Luminal B HER2+	3245.45	1716.17	7706.51	779.021	33711.4	90825.5	2710.31	2322.38	18895.4	2045.47	20033.8	18944.9	1476.1	9574.54	3723.5	10768.9	2524.7	7771.91	4335	2034.62	5729.29	3853.99	25944.1	5066.2	3613.68	27798.1	7218.99	4172.02	2788.65	2019.98	12889	7621.15	-6860.63	3800.3	4195.73	85563.5	4331.74	1179.38	2736.05	108185	221826	8504.13	22461.4	6662.62	1789.41
MT1023	386016	Tumor	Batch IV	TNBC	884.882	784.44	24946.6	3059.46	165179	394591	1272.55	2044.71	15304.4	2122.35	101076	16227.5	1933.33	6535.74	5063.9	4689.92	839.145	10184.8	2837.58	188.662	3311.41	3412.19	17701.3	8931.76	5293.47	154820	9090.66	2551.33	117.778	607.155	2606.07	-3312	14766.2	2995.76	1218.42	397245	44293.1	1096.45	2804.53	172751	222198	7781.68	54869.2	5123.77	11351.2
MT1029	479812	Tumor	Batch IV	TNBC	4075.39	2520.77	8995.9	2358.9	30573.2	83476.9	1677.84	1353.24	12735.3	2967.71	39363.9	11474.9	2077.62	6150.37	2802.97	7064.88	2770.52	8316.07	2281.26	2675.14	7999.37	4162.44	24420	8531.11	4344.26	27521.3	7754.1	1858.36	2480	3285.7	1533.47	2137.31	30382.9	815.458	4350.91	79257.5	10927.5	902.303	2072.61	43652.1	492657	7453.58	21662.5	2623.3	2788.48
MT111	253110	Tumor	Batch IV	TNBC	4652.35	2165.45	6178.7	1170.97	30346.9	85895.2	2450.88	1617.73	9513.49	2947.19	10966.5	8069.54	1472.85	3831.93	2398.7	2851.3	4737.48	7426.23	3077.51	3025.13	7031.13	2226.41	24966.8	3753.12	4572.63	23484.2	7731.03	2728.28	2686.26	2706.96	2774.01	5682.26	74298.6	1320.08	3353.52	77991.5	2516.77	269.169	2326.34	89458	174057	3674.24	9425.5	1859.3	1254.48
MT1118	838067	Tumor	Batch III	TNBC	2904.52	1996.25	5157.73	722.836	25128.6	69673.4	1158.02	2440.84	12314.9	5561.83	15138.5	20437.9	2041.2	5303.68	5515.93	6285.96	1338.34	9253.52	5619.82	2284.35	8901.41	4146.4	31867.3	4161.4	6232.8	23495.4	7399.88	4131.43	1907.14	1996.65	3561.67	4054.87	74928.6	2022.54	1710.96	65784.9	5461.3	592.667	1580.6	64064.8	256589	8352.02	13494.8	5028.1	1670.95
MT1213	505524	Tumor	Batch IV	Luminal A	2154.86	967.735	6493.67	1556.65	22093.6	53966	1997.1	1557.45	14623.3	1764.29	20036.1	10053.8	1547.73	8850.08	4531.1	7589.57	665.374	10816.2	3954.88	1120.82	4567.77	2842.01	18465.3	6441.82	4379.53	16689.4	7126.69	2121.92	781.951	988.445	737.97	-764.086	37531.8	1074.85	1379.84	48618.5	2220.94	971.794	2860.59	70907.8	213640	8317.57	16422	2107.76	684.917
MT1230	377142	Tumor	Batch IV	Luminal B HER2+	2614.97	524.295	5470.78	243.753	15344.7	37674.6	1495.27	1832.32	9622.9	2613.04	1110.23	9168.54	1382.48	3794.96	3428.68	2543.45	2952.55	4963.99	1164.61	2321.02	5845.37	2554.62	17714.5	3536.2	2562.71	12827.8	5994.59	2280.55	519.237	1659.11	949.786	7172.17	151201	998.553	2570.3	34557.2	-153.189	358.112	2028.53	19364.8	222910	5368.12	10888.6	2900.84	892.601
MT1266	1077693	Tumor	Batch III	TNBC	1901.04	788.591	2828.07	543.108	18552.1	49635.1	1285.28	1765.23	13467.8	2834.41	14075.8	7493.41	1751.04	3371.02	2057.87	4769.39	899.043	3106.54	353.197	752.716	4709.76	4483.57	18017.9	2796.48	4552.29	16807.2	5455.17	2927.84	727.425	987.105	3396.9	3254.62	57547.6	746.23	2775.6	45897.9	5120.89	464.245	1656.57	56639.8	206016	4990.29	7966.42	1816.46	2436.16
MT1275	1056656	Tumor	Batch IV	Luminal A	7685.16	1186.29	6289.63	200.321	15853	41525.6	2149.82	1748.68	11745.4	3740.79	2803.53	8768.21	1318.72	4645.76	2262.32	3244.47	4499.83	3643.54	1613.48	2234.06	9248.87	1848.76	25587.4	6062.68	2978.23	13021.1	4013.73	2439.94	2482.6	2817.86	3863.72	8867.68	86901.8	1228.51	3657.1	38802.8	2054.64	186.78	2384.67	49285.7	144309	6079.45	14467.1	2532.93	1049.43
MT1310	823832	Tumor	Batch IV	Luminal B HER2+	708.681	590.395	25265.2	1363.72	54417.3	148160	1035.68	1644.53	15929.8	1668.35	18625.3	9404.01	1740.86	7612.03	1952.92	4786.03	840.958	4319.87	1844.27	1030.87	4246.57	1879.27	20477.6	4214.74	3333.47	46891.7	3419.94	1943.8	817.567	1047.88	596.797	263.843	8374.64	1204.08	3186.12	139289	15380.5	464.192	2417.91	45024.5	200552	6811.4	59617	3005.48	4391.64
MT1315	1080177	Tumor	Batch IV	Luminal B HER2+	5329.93	1783.58	12761.3	2894.65	45663.2	121342	1151.98	1171.96	11499.6	1562	37158	7789.82	713.687	4561.18	1520.06	2597.02	1980.11	2549.5	1194.01	3471.14	5912.08	1734.52	15468.3	8063.92	3895.03	41827.3	3272.99	2659.07	5462.67	2387.7	2304.13	-860.344	17267.8	793.217	4538.66	116468	2317.89	87.8824	1787.22	290902	217705	5599	30525.5	2412.65	978.966
MT1337	1492840	Tumor	Batch III	TNBC	8729.48	3320.22	2329.85	346.695	14953.6	38924.2	7384.83	1394.12	9531.86	10376.3	10889.4	3848.66	648.687	1545.26	-1493.67	2250.11	4059.64	2129.87	-151.991	2223.66	30187.3	2778.38	8218.17	-1382.37	1134.66	11873	2216.82	4170.03	4353.39	2808.27	4855.17	6041.37	49450.6	3033.82	5454.95	38030.9	3510.49	458.946	509.714	51551.7	193016	1124.16	6463.52	259.08	1070.61
MT1386	652815	Tumor	Batch III	TNBC	3314.6	1037.97	3761.81	309.835	30283.9	71948	612.878	868.179	10032.4	3009.8	13325.5	3744.17	851.55	3129.7	-296.392	1681.77	958.901	1956.5	1666.5	1148.39	4872.5	5157.75	12921.2	2506.85	5680.74	24173.9	5409.24	3283.64	1064.2	1685.59	3671.2	4368.2	46078.8	561.233	3553.74	73797.2	5417.43	635.313	849.39	73538.4	241213	3994.6	11771.4	1038.24	2130.23
MT1584	1239139	Tumor	Batch IV	TNBC	7092.1	1726.6	2710.85	-503.718	9576.41	24325.5	2461.94	1540.54	10526.7	2793.74	-849.102	7461.74	929.907	4672.02	1468.88	1514.21	2916.66	1445.62	637.335	3529.66	39744.2	1584.67	14613.7	2404	3031.59	7503.29	3148.36	2112.09	2328.12	1629.43	39.6044	5197.35	68491.4	721.182	4172.05	21888.2	-3834.95	71.7736	1638.36	19240.7	136022	4082.33	5614.56	1953.38	-910.985
MT1643	839938	Tumor	Batch IV	Luminal A	2773.99	489.56	9807.44	168.768	47540.9	125101	1620.22	1250.66	10745.6	3304.11	6268.71	9062.46	1845.56	3980.62	2252.87	5361.61	1402.05	6255.97	2744.22	1196.01	7614.23	2108.74	21546.8	5382.16	3132.84	41668.2	7187.4	3163.15	1842.43	1364.24	6488.74	6500.24	38894.3	1103.49	2191.66	122109	6131.59	757.919	2530.22	101553	291335	5391.25	19581.8	3264.57	2460.46
MT174	633367	Tumor	Batch III	Luminal A	2305.03	862.817	8656.03	474.767	37500	92240.4	1118.58	1090.52	5835.04	457.436	15786.5	568.072	147.103	1968.84	-163.304	1051.92	1723.98	2020.67	459.539	1396.98	3966.48	-326.889	28163.7	-1389.42	3561.73	30948.8	1208.32	2778.72	840.638	1189.07	2789.45	2993.37	51065.4	1336.6	2700.02	87088.7	5945.91	509.831	1041.4	76322.5	289008	4393.86	20442.6	1541.73	2081.47
MT1794	578834	Tumor	Batch IV	TNBC	1202.32	939.025	23914.9	16240.7	71709.3	187090	741.236	1154.41	14304.4	1892.68	100048	8958.92	1773.9	4686.13	2540.31	2100.27	947.706	3811.19	2376.71	1618.82	3898.56	3442.77	19807.1	6281.31	3509.63	64852.8	5250.94	2784.38	1279.95	1415.59	3859.5	-345.504	29167.3	1674.1	2205.99	185996	37210.6	260.946	3502.77	107954	343937	6919.77	59367.8	3802.42	12637.4
MT1847	707617	Tumor	Batch IV	Luminal A	2023.53	927.556	4084.53	271.497	34685.3	87476.8	1290.75	859.855	8133.15	1839.95	-213.855	5341.21	1035	4349.13	1150.91	3058.62	1177.92	3684.82	3584.98	546.161	8131.75	1633.79	15480.8	2253.64	1666.73	29423.6	7897.68	5405.06	402.211	1253.09	2005.87	-1074.18	47443.5	1075.06	1622.31	86649.5	482.485	534.359	1708.59	12561.5	230401	3144.15	9491.06	1436.68	-271.935
MT196	1001708	Tumor	Batch II	Luminal A	1701.04	646.844	3482.65	1475.4	6435.86	16230.9	536.273	718.044	8860.54	1149.91	20017.3	9249.58	1131.23	2098.44	764.736	4095.02	879.838	4169.52	2689.5	932.411	1621.6	2308.16	18782.5	2270.76	2146.48	7275.92	5354.31	1953.31	1516.45	1052.78	2931.8	2855.48	56313.9	544.157	1468.22	19265.7	4982.92	717.315	1376.41	88613.9	203596	3984.67	9325.54	2626.86	1521.12
MT219	353645	Tumor	Batch IV	Luminal A	4004.44	1079.58	4177.5	500.064	35951.4	100524	2541.84	2097.14	10232.1	2312.06	4364.53	9811.59	1873.17	3289.7	2401.75	4676.17	2239.29	8715.51	3905.09	1863.24	6115.61	2267.87	23120	2405.81	3127.95	31997.1	8778.53	2361.86	1134.34	797.812	2301.5	3216.6	235342	1252.36	1724	96136.4	220.901	489.109	2415.79	14220.9	122520	6135.51	13382.9	2674	93.8139
MT237	609808	Tumor	Batch III	Luminal A	2222.37	1915.09	2822.18	496.411	13457.8	33532	1604.66	464.361	14695.2	3202.97	44808.3	20730.2	493.705	5082.08	5735.47	3219.64	1272.52	3439.08	689.398	1897.73	17563.6	148.866	24907.5	-2141.56	1115.08	12985.2	3255.5	3820.71	3437.83	2149.35	3658.68	3720.48	44830.7	1769.66	2928.51	32882.9	7415.76	856.738	1389.87	132821	237857	6763.79	8908.21	3594.12	2569.6
MT2385	1253990	Tumor	Batch IV	Luminal A	1995.64	820.497	19901.2	-70.7205	105942	255631	1119.55	855.443	10060.9	1538.48	17401.7	7287.48	774.797	3732.32	1676.6	1260.42	677.96	1036.06	626.889	697.943	8175.82	1165.28	15892.4	1986.16	2557.4	93576.9	2680.37	2068.92	-53.4066	575.487	780.703	-566.384	-1033.81	685.808	1817	248499	13022.3	42.3496	1816.14	117704	100608	3996.36	49747.2	2041.72	3961.53
MT265	616061	Tumor	Batch II	Luminal A	2551.04	1423.08	7786.71	1250.48	32842.2	81290.5	1862.3	4121.2	14243	4009.73	24029.4	12250.1	2630.28	18947.7	1519.21	6361.69	1367.81	7380.14	5947.3	1664.8	3089.71	3248.19	15403.6	3225.26	4720.05	27966.1	9003.95	2751.16	1736.41	2152.89	5153.92	3609.18	34400.9	2347.19	2949.38	80781.4	6104.66	1458.75	1641.41	58808.9	246049	7147.67	22182.1	3388.73	2001
MT269	790772	Tumor	Batch IV	Luminal A	1002.33	1076.47	22729.6	2028.14	101329	249996	2226.42	2087.29	24791.4	3169.21	17764.9	11114.8	2222.53	7834.96	5110.64	4924.06	1942.97	8975.24	3535.98	3385.9	7439.29	6102.24	30235.4	7971.03	6459.83	91730.5	6146.57	6309.67	2044.08	3681.69	8973.44	6285.76	206.882	5489.64	3901.93	255835	21221.2	1472.69	2326.65	112307	131504	11098	55140.4	2773.38	6706.32
MT290	596098	Tumor	Batch II	Luminal A	3134.04	926.571	20549.2	683.271	47109.6	123915	1034.26	863.113	11465.1	1614.77	22320.2	11584.6	1662.62	4745.34	1958.61	7228.2	1029.72	8542.36	3007.61	1366.46	4091.31	3414.75	26017.3	6383.48	3429.23	39873.9	8353.94	2104.14	1764.53	1460.16	3226.73	3654.48	62078.4	1324.42	2914.98	117101	8657.17	1122.03	2859.26	87953.4	245789	6258.08	45556	2944.33	3076.54
MT350	611804	Tumor	Batch IV	Luminal B HER2+	5699.99	2335.23	8146.17	660.883	95836.8	242828	2990.08	2141.07	11850.3	2283.73	13962.4	15155.9	2239.43	4322.95	5028.28	3877.03	2531.47	7647.3	2090.38	1699.8	8197.29	1958.45	23142.4	4993.01	6270.03	87675.6	5855.6	10235.2	1079.12	1524.38	3509.93	1875.24	82485.3	2443.51	1976.19	248428	15054.6	1024.81	2933.8	99132.5	242056	10426.7	21299.6	3446.82	5142.35
MT359	649049	Tumor	Batch IV	Luminal A	5145.73	1362.46	4269.61	225.236	22215.7	58655	3082.81	1613.95	10865.3	2463.69	1861.13	6243.03	1500.57	4150.68	1768.02	3230.56	2572.89	2892.97	2048.1	1435.07	9942.74	2009.72	20148.4	2440.75	2843.35	17970.7	5352	2775.26	2318.14	1558.51	2984.59	4319.78	119836	849.607	2639.35	54581.6	1890.13	306.087	2651.41	30298.3	96946.4	3898.99	11339.7	2054.3	-198.565
MT450	608570	Tumor	Batch IV	TNBC	3162.71	823.058	13012.2	350.971	64295.9	175810	1423.45	1584.9	10662.5	3007.65	33726.4	11294.8	3223.47	5800.94	4671.13	6835.5	1163.48	8267.53	3608.83	241.268	3720.69	2473.5	22905.5	5660.88	4544.5	59736.9	8602.33	2194.37	1942.22	1747.05	2987.04	381.542	14663.5	1892.51	2455.6	170300	11013.1	766.502	3259.49	139779	228852	6932.31	31470.6	3819.3	2690
MT469	146835	Tumor	Batch IV	Luminal A	542.174	5604.17	4827.17	-209.107	25311.5	66917.1	2047.07	3060.44	7922.19	5271.18	-3209.17	9320.82	2824.59	3009.49	2974.64	1756.02	3740.26	5564.7	2275.7	1521.29	3420.2	3348.69	34701.6	4195.16	5688.81	28105.6	12055.3	5771.64	4470.17	2596.44	14303.1	4799.05	94716.9	2818.05	4243.04	75160.6	6932.95	3713.79	2420.38	59766.8	329515	4884.03	11279.6	3548.94	2207.2
MT518	595605	Tumor	Batch IV	Luminal A	5218.08	1685.54	6348.04	52.5477	19427.3	46303.7	1831.54	2185.52	14014.8	3743.62	5298.52	8591.64	1670.28	5997.52	2493.53	3101.42	2468.53	5071.52	2694.53	2238.08	11051.6	3721.37	26018.6	2588.87	3443.15	15026.5	5356.71	3381.49	3057.11	3366.16	1823.19	8235.93	108783	2252.02	3166.29	42535	1019.06	355.144	2143.91	41571.4	187933	6006.41	12609.9	2569.09	1063.03
MT53	763780	Tumor	Batch II	Luminal A	7414.99	2251.89	8160.31	835.042	62910.1	155627	2031.9	1989.51	8687.96	3003.1	16993.8	6962.22	1197.34	4075.88	713.774	2984.54	1937.5	4044.52	3026.1	3595.57	10070.6	1311.03	12027.6	2370.72	4040.09	49150.2	4839.2	5057.84	1303.14	2200.54	3417.16	3216.64	83333.3	1895.9	3297.73	154609	4758.49	793.353	1013.25	35228	112986	2556.57	22028.3	2395.74	1431.93
MT578	898449	Tumor	Batch IV	TNBC	4773.54	2151.78	23913	747.513	151006	394354	1631.29	784.814	8960.93	2535.67	48647.1	7917.4	1126.7	3512.09	2848.35	2941.09	2188.53	5408.21	1967.47	1394.38	7492.93	1729.51	21713.2	4844.59	3003.61	130040	6386.51	2041.37	2360.44	1280.09	308.838	1776.68	14914.8	1473.27	3685.77	386657	25686.2	405.657	2651.81	244893	275505	6840.12	59050	2595.04	7363.92
MT658	512015	Tumor	Batch IV	Luminal A	7059.17	2417.31	15945.9	1840.92	120387	315072	1977.81	1299.99	9536.11	1091.54	34171.8	6318	1748.95	3744.61	2757.09	579.293	3147.37	5155.27	1190.03	4325.82	4234.13	1741.1	11665.2	3719.58	4664.08	101958	6574.84	2108.42	2168.57	2481.89	-1284.28	2624.48	90802.6	1486.41	3037.77	298168	24746	956.423	1711.64	188497	269003	4782.09	34723.2	2215.72	4680.65
MT689	278091	Tumor	Batch IV	Luminal A	2441.89	665.704	6615.01	639.802	27061.8	73841.5	3794.78	3203.52	16500.8	4125.3	16283.6	13468.8	1634.06	6517.89	3092.03	7157.77	856.104	11723.9	3537.55	1666	4496.32	3232.25	16658.9	3486.94	6063.02	24058.5	7974.87	4791.02	955.134	2536.74	9416.8	2747.03	36075.8	1074.62	2805.13	71101.7	6034.24	803.366	2355.45	75667.5	251422	7258.34	16559.6	3804.39	1177.36
MT75	719519	Tumor	Batch II	Luminal B	3366.9	1289.33	7240.69	1354.18	38920.7	104605	2982.4	1351.2	8675.57	1728.04	26434.9	15273.7	3227.95	5309.49	1936.24	5231.81	1417.55	8338.35	4487.17	1838.95	3591.01	1727.04	24471.4	2892.97	7679.71	34154.5	9258.6	2374.95	1136.44	1201.82	3058.04	2997.74	83098.2	2402.56	2880.43	99958.6	6932.53	1412.55	2040.49	55574.4	177613	6782.5	18209.6	4262.02	2021.89
MT750	414845	Tumor	Batch IV	Luminal A	5636.29	1230.26	2879.58	-246.101	8614.15	21653.5	2144.28	1787.16	7422.41	1496.22	990.146	4464.26	748.628	3312.9	1713.56	1303.83	3050.59	2113.76	496.326	1265.46	5423.68	1748.38	12781.3	2597.88	2434.18	6662.86	4523.47	2076.61	3503.37	3719.79	6751.86	8659.02	153028	441.147	3465.71	18937	-4853.55	225.938	1481.55	16240.2	212870	2929.85	5194	1447.03	-1175.71
MT77	1142600	Tumor	Batch II	Luminal A	1891.54	1022.89	3911.71	1231.43	6022.16	16606.7	1062.21	1134.25	8453.32	1580.65	19122.2	10064.2	1314.05	3229.01	1776.14	7269.51	915.726	8359.68	5969.58	1265.78	2799.07	1088.2	23703.8	2512.51	1805.01	5942.69	5966.75	2123.69	1319.32	1203.63	3299.6	2985.83	65993.2	1818.91	2180.26	16590.3	6106.33	823.174	1706.16	65500.7	138515	3104.63	10426.7	3028.53	2478.79
MT79	399700	Tumor	Batch IV	Luminal A	3729.83	2983.42	14912.6	1795.11	131284	353348	1726.39	3242.98	9334.62	2218.19	30626.9	7644.19	1692.16	3888.16	1745.18	2897.86	3514.6	5112.8	2683.93	7392.66	7049.05	1690.46	28304.6	3202.5	5151.56	117280	7598.44	5098.26	6794.97	3313.96	7186.5	1194.95	37061.8	5389.55	4307.75	348491	25411	727.85	2938.99	98019.7	195940	4985.73	38883.2	2558.73	7417.39
MT813	358157	Tumor	Batch IV	Luminal A	3844.87	1860.77	12162.4	572.894	66444.6	156044	1441.94	1466.33	8737.05	2562.76	15099.7	8292.38	1646.56	4473.58	1845.63	3013.27	1413.94	7179.08	3609.64	2018.95	12523.4	5043.97	23926.5	3681.77	2265.39	56346.8	7522.46	2989.74	1776.36	1682.39	6064.19	6455.47	65573.3	2456.08	3398.83	145166	15310.4	1110.38	2614.12	38123.9	180001	5331.73	29721.1	3263.61	4298.23
MT895	482470	Tumor	Batch IV	Luminal A	2595.06	1469.27	6048.47	1806.23	29775.1	77150.5	2946.71	2449.68	10157.2	2951.63	21929	8890.86	2605.2	5981	3031.53	6207.97	1325.11	9972.08	5149.13	1082.18	5069.79	5145.62	26390.5	5083.36	3290.32	27433.5	7572.75	2411.97	2673.03	2529.5	5144.06	2647.16	45099.4	2235.03	3291.2	78414.3	2472.66	1230.31	2705.06	65269.6	187524	6706.09	14684.4	2225.7	1624.45
MT979	322166	Tumor	Batch IV	Luminal B HER2+	691.937	986.142	7783.32	2335.94	21293	58714.3	1311.14	2155.55	13454.6	1808.83	23869.5	13221.3	2026.67	6492.37	2072.98	9411.72	-262.871	9157.51	4597.32	864.658	4692.51	4425.38	24184.6	5667.68	4149.09	18612.3	10202	1653.69	-437.523	1923.88	1917.13	1495.67	2854.64	1778.51	2768.74	53690.2	8503.52	1361.44	3737.15	69042.3	230568	7971.94	20967.8	3226.05	5022.68
MT990	259240	Tumor	Batch IV	Luminal A	2069.18	1144.37	7867.39	1993.79	30702.7	82475.3	4036.15	1712	17890.6	1592.87	44420.8	16052.2	3731.06	7101.6	3401.31	12549.2	1830.66	12007.1	5240.2	534.221	3702.37	3926.61	32230.2	5749.53	8091.94	29497.5	9428.94	1501.86	1791.53	2009.45	468.594	1557.02	20455.4	2249.41	3276.78	86317.1	7593.02	1750.31	3781.23	168572	308439	8085.59	17188.8	5214.12	3164.04
[truncated: 8 more columns]
